# Supplementary material for: Stabilization of Zwitterionic Versus Canonical Glycine by DMSO Molecules
Source: Pharmaceuticals (Basel). 2025 Aug 6;18(8):1168. doi: 10.3390/ph18081168 (PMC12389192; doi:10.3390/ph18081168)
Supplement: Supplementary file 1 [file pharmaceuticals-18-01168-s001.zip]

Archive with 935 entries (926 files):
- pharmaceuticals-Manuscript-SI.pdf
- pharmaceuticals-SI-xyz.pdf
- XYZ/
- XYZ/Gly/
- XYZ/Gly/Gly_only1.xyz
- XYZ/Gly/Gly_only2.xyz
- XYZ/Gly/Gly_only3.xyz
- XYZ/Gly/Gly_only4.xyz
- XYZ/Gly/Gly_only5.xyz
- XYZ/Gly/Gly_only6.xyz
- XYZ/Gly/Gly_only7.xyz
- XYZ/Gly/Gly_only8.xyz
- XYZ/Gly/Gly_only9.xyz
- XYZ/Gly/Parameters-Gly.csv
- XYZ/Gly-2DMSO/
- XYZ/Gly-2DMSO/gly_2DMSO1.xyz
- XYZ/Gly-2DMSO/gly_2DMSO10.xyz
- XYZ/Gly-2DMSO/gly_2DMSO100.xyz
- XYZ/Gly-2DMSO/gly_2DMSO101.xyz
- XYZ/Gly-2DMSO/gly_2DMSO102.xyz
- XYZ/Gly-2DMSO/gly_2DMSO103.xyz
- XYZ/Gly-2DMSO/gly_2DMSO104.xyz
- XYZ/Gly-2DMSO/gly_2DMSO105.xyz
- XYZ/Gly-2DMSO/gly_2DMSO106.xyz
- XYZ/Gly-2DMSO/gly_2DMSO107.xyz
- XYZ/Gly-2DMSO/gly_2DMSO108.xyz
- XYZ/Gly-2DMSO/gly_2DMSO109.xyz
- XYZ/Gly-2DMSO/gly_2DMSO11.xyz
- XYZ/Gly-2DMSO/gly_2DMSO110.xyz
- XYZ/Gly-2DMSO/gly_2DMSO111.xyz
- XYZ/Gly-2DMSO/gly_2DMSO112.xyz
- XYZ/Gly-2DMSO/gly_2DMSO113.xyz
- XYZ/Gly-2DMSO/gly_2DMSO114.xyz
- XYZ/Gly-2DMSO/gly_2DMSO115.xyz
- XYZ/Gly-2DMSO/gly_2DMSO116.xyz
- XYZ/Gly-2DMSO/gly_2DMSO117.xyz
- XYZ/Gly-2DMSO/gly_2DMSO118.xyz
- XYZ/Gly-2DMSO/gly_2DMSO119.xyz
- XYZ/Gly-2DMSO/gly_2DMSO12.xyz
- XYZ/Gly-2DMSO/gly_2DMSO120.xyz
- XYZ/Gly-2DMSO/gly_2DMSO121.xyz
- XYZ/Gly-2DMSO/gly_2DMSO122.xyz
- XYZ/Gly-2DMSO/gly_2DMSO123.xyz
- XYZ/Gly-2DMSO/gly_2DMSO124.xyz
- XYZ/Gly-2DMSO/gly_2DMSO125.xyz
- XYZ/Gly-2DMSO/gly_2DMSO126.xyz
- XYZ/Gly-2DMSO/gly_2DMSO127.xyz
- XYZ/Gly-2DMSO/gly_2DMSO128.xyz
- XYZ/Gly-2DMSO/gly_2DMSO129.xyz
- XYZ/Gly-2DMSO/gly_2DMSO13.xyz
- XYZ/Gly-2DMSO/gly_2DMSO130.xyz
- XYZ/Gly-2DMSO/gly_2DMSO131.xyz
- XYZ/Gly-2DMSO/gly_2DMSO132.xyz
- XYZ/Gly-2DMSO/gly_2DMSO133.xyz
- XYZ/Gly-2DMSO/gly_2DMSO134.xyz
- XYZ/Gly-2DMSO/gly_2DMSO135.xyz
- XYZ/Gly-2DMSO/gly_2DMSO136.xyz
- XYZ/Gly-2DMSO/gly_2DMSO137.xyz
- XYZ/Gly-2DMSO/gly_2DMSO138.xyz
- XYZ/Gly-2DMSO/gly_2DMSO139.xyz
- XYZ/Gly-2DMSO/gly_2DMSO14.xyz
- XYZ/Gly-2DMSO/gly_2DMSO140.xyz
- XYZ/Gly-2DMSO/gly_2DMSO141.xyz
- XYZ/Gly-2DMSO/gly_2DMSO142.xyz
- XYZ/Gly-2DMSO/gly_2DMSO143.xyz
- XYZ/Gly-2DMSO/gly_2DMSO144.xyz
- XYZ/Gly-2DMSO/gly_2DMSO145.xyz
- XYZ/Gly-2DMSO/gly_2DMSO146.xyz
- XYZ/Gly-2DMSO/gly_2DMSO147.xyz
- XYZ/Gly-2DMSO/gly_2DMSO148.xyz
- XYZ/Gly-2DMSO/gly_2DMSO149.xyz
- XYZ/Gly-2DMSO/gly_2DMSO15.xyz
- XYZ/Gly-2DMSO/gly_2DMSO150.xyz
- XYZ/Gly-2DMSO/gly_2DMSO151.xyz
- XYZ/Gly-2DMSO/gly_2DMSO152.xyz
- XYZ/Gly-2DMSO/gly_2DMSO153.xyz
- XYZ/Gly-2DMSO/gly_2DMSO154.xyz
- XYZ/Gly-2DMSO/gly_2DMSO155.xyz
- XYZ/Gly-2DMSO/gly_2DMSO156.xyz
- XYZ/Gly-2DMSO/gly_2DMSO157.xyz
- XYZ/Gly-2DMSO/gly_2DMSO158.xyz
- XYZ/Gly-2DMSO/gly_2DMSO159.xyz
- XYZ/Gly-2DMSO/gly_2DMSO16.xyz
- XYZ/Gly-2DMSO/gly_2DMSO160.xyz
- XYZ/Gly-2DMSO/gly_2DMSO161.xyz
- XYZ/Gly-2DMSO/gly_2DMSO162.xyz
- XYZ/Gly-2DMSO/gly_2DMSO163.xyz
- XYZ/Gly-2DMSO/gly_2DMSO164.xyz
- XYZ/Gly-2DMSO/gly_2DMSO165.xyz
- XYZ/Gly-2DMSO/gly_2DMSO166.xyz
- XYZ/Gly-2DMSO/gly_2DMSO167.xyz
- XYZ/Gly-2DMSO/gly_2DMSO168.xyz
- XYZ/Gly-2DMSO/gly_2DMSO169.xyz
- XYZ/Gly-2DMSO/gly_2DMSO17.xyz
- XYZ/Gly-2DMSO/gly_2DMSO170.xyz
- XYZ/Gly-2DMSO/gly_2DMSO171.xyz
- XYZ/Gly-2DMSO/gly_2DMSO172.xyz
- XYZ/Gly-2DMSO/gly_2DMSO173.xyz
- XYZ/Gly-2DMSO/gly_2DMSO174.xyz
- XYZ/Gly-2DMSO/gly_2DMSO175.xyz
- XYZ/Gly-2DMSO/gly_2DMSO176.xyz
- XYZ/Gly-2DMSO/gly_2DMSO177.xyz
- XYZ/Gly-2DMSO/gly_2DMSO178.xyz
- XYZ/Gly-2DMSO/gly_2DMSO179.xyz
- XYZ/Gly-2DMSO/gly_2DMSO18.xyz
- XYZ/Gly-2DMSO/gly_2DMSO180.xyz
- XYZ/Gly-2DMSO/gly_2DMSO181.xyz
- XYZ/Gly-2DMSO/gly_2DMSO182.xyz
- XYZ/Gly-2DMSO/gly_2DMSO183.xyz
- XYZ/Gly-2DMSO/gly_2DMSO184.xyz
- XYZ/Gly-2DMSO/gly_2DMSO185.xyz
- XYZ/Gly-2DMSO/gly_2DMSO186.xyz
- XYZ/Gly-2DMSO/gly_2DMSO187.xyz
- XYZ/Gly-2DMSO/gly_2DMSO188.xyz
- XYZ/Gly-2DMSO/gly_2DMSO189.xyz
- XYZ/Gly-2DMSO/gly_2DMSO19.xyz
- XYZ/Gly-2DMSO/gly_2DMSO190.xyz
- XYZ/Gly-2DMSO/gly_2DMSO191.xyz
- XYZ/Gly-2DMSO/gly_2DMSO192.xyz
- XYZ/Gly-2DMSO/gly_2DMSO193.xyz
- XYZ/Gly-2DMSO/gly_2DMSO194.xyz
- XYZ/Gly-2DMSO/gly_2DMSO195.xyz
- XYZ/Gly-2DMSO/gly_2DMSO196.xyz
- XYZ/Gly-2DMSO/gly_2DMSO197.xyz
- XYZ/Gly-2DMSO/gly_2DMSO198.xyz
- XYZ/Gly-2DMSO/gly_2DMSO199.xyz
- XYZ/Gly-2DMSO/gly_2DMSO2.xyz
- XYZ/Gly-2DMSO/gly_2DMSO20.xyz
- XYZ/Gly-2DMSO/gly_2DMSO200.xyz
- XYZ/Gly-2DMSO/gly_2DMSO201.xyz
- XYZ/Gly-2DMSO/gly_2DMSO202.xyz
- XYZ/Gly-2DMSO/gly_2DMSO203.xyz
- XYZ/Gly-2DMSO/gly_2DMSO204.xyz
- XYZ/Gly-2DMSO/gly_2DMSO205.xyz
- XYZ/Gly-2DMSO/gly_2DMSO206.xyz
- XYZ/Gly-2DMSO/gly_2DMSO207.xyz
- XYZ/Gly-2DMSO/gly_2DMSO208.xyz
- XYZ/Gly-2DMSO/gly_2DMSO209.xyz
- XYZ/Gly-2DMSO/gly_2DMSO21.xyz
- XYZ/Gly-2DMSO/gly_2DMSO210.xyz
- XYZ/Gly-2DMSO/gly_2DMSO211.xyz
- XYZ/Gly-2DMSO/gly_2DMSO212.xyz
- XYZ/Gly-2DMSO/gly_2DMSO213.xyz
- XYZ/Gly-2DMSO/gly_2DMSO214.xyz
- XYZ/Gly-2DMSO/gly_2DMSO215.xyz
- XYZ/Gly-2DMSO/gly_2DMSO216.xyz
- XYZ/Gly-2DMSO/gly_2DMSO217.xyz
- XYZ/Gly-2DMSO/gly_2DMSO218.xyz
- XYZ/Gly-2DMSO/gly_2DMSO219.xyz
- XYZ/Gly-2DMSO/gly_2DMSO22.xyz
- XYZ/Gly-2DMSO/gly_2DMSO220.xyz
- XYZ/Gly-2DMSO/gly_2DMSO221.xyz
- XYZ/Gly-2DMSO/gly_2DMSO222.xyz
- XYZ/Gly-2DMSO/gly_2DMSO223.xyz
- XYZ/Gly-2DMSO/gly_2DMSO224.xyz
- XYZ/Gly-2DMSO/gly_2DMSO225.xyz
- XYZ/Gly-2DMSO/gly_2DMSO226.xyz
- XYZ/Gly-2DMSO/gly_2DMSO227.xyz
- XYZ/Gly-2DMSO/gly_2DMSO228.xyz
- XYZ/Gly-2DMSO/gly_2DMSO229.xyz
- XYZ/Gly-2DMSO/gly_2DMSO23.xyz
- XYZ/Gly-2DMSO/gly_2DMSO230.xyz
- XYZ/Gly-2DMSO/gly_2DMSO231.xyz
- XYZ/Gly-2DMSO/gly_2DMSO232.xyz
- XYZ/Gly-2DMSO/gly_2DMSO233.xyz
- XYZ/Gly-2DMSO/gly_2DMSO234.xyz
- XYZ/Gly-2DMSO/gly_2DMSO235.xyz
- XYZ/Gly-2DMSO/gly_2DMSO236.xyz
- XYZ/Gly-2DMSO/gly_2DMSO237.xyz
- XYZ/Gly-2DMSO/gly_2DMSO238.xyz
- XYZ/Gly-2DMSO/gly_2DMSO239.xyz
- XYZ/Gly-2DMSO/gly_2DMSO24.xyz
- XYZ/Gly-2DMSO/gly_2DMSO240.xyz
- XYZ/Gly-2DMSO/gly_2DMSO241.xyz
- XYZ/Gly-2DMSO/gly_2DMSO242.xyz
- XYZ/Gly-2DMSO/gly_2DMSO243.xyz
- XYZ/Gly-2DMSO/gly_2DMSO244.xyz
- XYZ/Gly-2DMSO/gly_2DMSO245.xyz
- XYZ/Gly-2DMSO/gly_2DMSO246.xyz
- XYZ/Gly-2DMSO/gly_2DMSO247.xyz
- XYZ/Gly-2DMSO/gly_2DMSO248.xyz
- XYZ/Gly-2DMSO/gly_2DMSO249.xyz
- XYZ/Gly-2DMSO/gly_2DMSO25.xyz
- XYZ/Gly-2DMSO/gly_2DMSO250.xyz
- XYZ/Gly-2DMSO/gly_2DMSO251.xyz
- XYZ/Gly-2DMSO/gly_2DMSO252.xyz
- XYZ/Gly-2DMSO/gly_2DMSO253.xyz
- XYZ/Gly-2DMSO/gly_2DMSO254.xyz
- XYZ/Gly-2DMSO/gly_2DMSO255.xyz
- XYZ/Gly-2DMSO/gly_2DMSO256.xyz
- XYZ/Gly-2DMSO/gly_2DMSO257.xyz
- XYZ/Gly-2DMSO/gly_2DMSO258.xyz
- XYZ/Gly-2DMSO/gly_2DMSO259.xyz
- XYZ/Gly-2DMSO/gly_2DMSO26.xyz
- XYZ/Gly-2DMSO/gly_2DMSO260.xyz
- XYZ/Gly-2DMSO/gly_2DMSO261.xyz
- XYZ/Gly-2DMSO/gly_2DMSO262.xyz
- XYZ/Gly-2DMSO/gly_2DMSO263.xyz
- XYZ/Gly-2DMSO/gly_2DMSO264.xyz
- XYZ/Gly-2DMSO/gly_2DMSO265.xyz
- XYZ/Gly-2DMSO/gly_2DMSO266.xyz
- XYZ/Gly-2DMSO/gly_2DMSO267.xyz
- XYZ/Gly-2DMSO/gly_2DMSO268.xyz
- XYZ/Gly-2DMSO/gly_2DMSO269.xyz
- XYZ/Gly-2DMSO/gly_2DMSO27.xyz
- XYZ/Gly-2DMSO/gly_2DMSO270.xyz
- XYZ/Gly-2DMSO/gly_2DMSO271.xyz
- XYZ/Gly-2DMSO/gly_2DMSO272.xyz
- XYZ/Gly-2DMSO/gly_2DMSO273.xyz
- XYZ/Gly-2DMSO/gly_2DMSO274.xyz
- XYZ/Gly-2DMSO/gly_2DMSO275.xyz
- XYZ/Gly-2DMSO/gly_2DMSO276.xyz
- XYZ/Gly-2DMSO/gly_2DMSO277.xyz
- XYZ/Gly-2DMSO/gly_2DMSO278.xyz
- XYZ/Gly-2DMSO/gly_2DMSO279.xyz
- XYZ/Gly-2DMSO/gly_2DMSO28.xyz
- XYZ/Gly-2DMSO/gly_2DMSO280.xyz
- XYZ/Gly-2DMSO/gly_2DMSO281.xyz
- XYZ/Gly-2DMSO/gly_2DMSO282.xyz
- XYZ/Gly-2DMSO/gly_2DMSO283.xyz
- XYZ/Gly-2DMSO/gly_2DMSO284.xyz
- XYZ/Gly-2DMSO/gly_2DMSO285.xyz
- XYZ/Gly-2DMSO/gly_2DMSO286.xyz
- XYZ/Gly-2DMSO/gly_2DMSO287.xyz
- XYZ/Gly-2DMSO/gly_2DMSO288.xyz
- XYZ/Gly-2DMSO/gly_2DMSO289.xyz
- XYZ/Gly-2DMSO/gly_2DMSO29.xyz
- XYZ/Gly-2DMSO/gly_2DMSO290.xyz
- XYZ/Gly-2DMSO/gly_2DMSO291.xyz
- XYZ/Gly-2DMSO/gly_2DMSO292.xyz
- XYZ/Gly-2DMSO/gly_2DMSO293.xyz
- XYZ/Gly-2DMSO/gly_2DMSO294.xyz
- XYZ/Gly-2DMSO/gly_2DMSO295.xyz
- XYZ/Gly-2DMSO/gly_2DMSO296.xyz
- XYZ/Gly-2DMSO/gly_2DMSO297.xyz
- XYZ/Gly-2DMSO/gly_2DMSO298.xyz
- XYZ/Gly-2DMSO/gly_2DMSO299.xyz
- XYZ/Gly-2DMSO/gly_2DMSO3.xyz
- XYZ/Gly-2DMSO/gly_2DMSO30.xyz
- XYZ/Gly-2DMSO/gly_2DMSO300.xyz
- XYZ/Gly-2DMSO/gly_2DMSO301.xyz
- XYZ/Gly-2DMSO/gly_2DMSO302.xyz
- XYZ/Gly-2DMSO/gly_2DMSO303.xyz
- XYZ/Gly-2DMSO/gly_2DMSO304.xyz
- XYZ/Gly-2DMSO/gly_2DMSO305.xyz
- XYZ/Gly-2DMSO/gly_2DMSO306.xyz
- XYZ/Gly-2DMSO/gly_2DMSO307.xyz
- XYZ/Gly-2DMSO/gly_2DMSO308.xyz
- XYZ/Gly-2DMSO/gly_2DMSO309.xyz
- XYZ/Gly-2DMSO/gly_2DMSO31.xyz
- XYZ/Gly-2DMSO/gly_2DMSO310.xyz
- XYZ/Gly-2DMSO/gly_2DMSO311.xyz
- XYZ/Gly-2DMSO/gly_2DMSO312.xyz
- XYZ/Gly-2DMSO/gly_2DMSO313.xyz
- XYZ/Gly-2DMSO/gly_2DMSO314.xyz
- XYZ/Gly-2DMSO/gly_2DMSO315.xyz
- XYZ/Gly-2DMSO/gly_2DMSO316.xyz
- XYZ/Gly-2DMSO/gly_2DMSO317.xyz
- XYZ/Gly-2DMSO/gly_2DMSO318.xyz
- XYZ/Gly-2DMSO/gly_2DMSO319.xyz
- XYZ/Gly-2DMSO/gly_2DMSO32.xyz
- XYZ/Gly-2DMSO/gly_2DMSO320.xyz
- XYZ/Gly-2DMSO/gly_2DMSO321.xyz
- XYZ/Gly-2DMSO/gly_2DMSO322.xyz
- XYZ/Gly-2DMSO/gly_2DMSO323.xyz
- XYZ/Gly-2DMSO/gly_2DMSO324.xyz
- XYZ/Gly-2DMSO/gly_2DMSO325.xyz
- XYZ/Gly-2DMSO/gly_2DMSO326.xyz
- XYZ/Gly-2DMSO/gly_2DMSO327.xyz
- XYZ/Gly-2DMSO/gly_2DMSO328.xyz
- XYZ/Gly-2DMSO/gly_2DMSO329.xyz
- XYZ/Gly-2DMSO/gly_2DMSO33.xyz
- XYZ/Gly-2DMSO/gly_2DMSO330.xyz
- XYZ/Gly-2DMSO/gly_2DMSO331.xyz
- XYZ/Gly-2DMSO/gly_2DMSO332.xyz
- XYZ/Gly-2DMSO/gly_2DMSO333.xyz
- XYZ/Gly-2DMSO/gly_2DMSO334.xyz
- XYZ/Gly-2DMSO/gly_2DMSO335.xyz
- XYZ/Gly-2DMSO/gly_2DMSO336.xyz
- XYZ/Gly-2DMSO/gly_2DMSO337.xyz
- XYZ/Gly-2DMSO/gly_2DMSO338.xyz
- XYZ/Gly-2DMSO/gly_2DMSO339.xyz
- XYZ/Gly-2DMSO/gly_2DMSO34.xyz
- XYZ/Gly-2DMSO/gly_2DMSO340.xyz
- XYZ/Gly-2DMSO/gly_2DMSO341.xyz
- XYZ/Gly-2DMSO/gly_2DMSO342.xyz
- XYZ/Gly-2DMSO/gly_2DMSO343.xyz
- XYZ/Gly-2DMSO/gly_2DMSO344.xyz
- XYZ/Gly-2DMSO/gly_2DMSO345.xyz
- XYZ/Gly-2DMSO/gly_2DMSO346.xyz
- XYZ/Gly-2DMSO/gly_2DMSO347.xyz
- XYZ/Gly-2DMSO/gly_2DMSO348.xyz
- XYZ/Gly-2DMSO/gly_2DMSO349.xyz
- XYZ/Gly-2DMSO/gly_2DMSO35.xyz
- XYZ/Gly-2DMSO/gly_2DMSO350.xyz
- XYZ/Gly-2DMSO/gly_2DMSO351.xyz
- XYZ/Gly-2DMSO/gly_2DMSO352.xyz
- XYZ/Gly-2DMSO/gly_2DMSO353.xyz
- XYZ/Gly-2DMSO/gly_2DMSO354.xyz
- XYZ/Gly-2DMSO/gly_2DMSO355.xyz
[truncated: 635 more entries]
