# Supplementary material for: Stabilization of Zwitterionic Versus Canonical Glycine by DMSO Molecules
Source: Pharmaceuticals (Basel). 2025 Aug 6;18(8):1168. doi: 10.3390/ph18081168 (PMC12389192; doi:10.3390/ph18081168)
Supplement: Supplementary file 1 [file pharmaceuticals-18-01168-s001.zip › XYZ/Gly/Gly_only1.xyz]

C	-0.694429	-0.038686	0.002315
O	-1.755632	-0.600068	-0.051756
O	-0.563955	1.294203	0.033613
H	0.404196	1.460893	0.067658
C	0.640733	-0.795685	0.063056
H	0.658134	-1.31631	1.02309
H	0.618576	-1.563965	-0.713387
H	2.496399	-0.060179	0.64968
N	1.783345	0.120479	-0.044987
H	2.21815	0.089359	-0.959218
