# Supplementary material for: Stabilization of Zwitterionic Versus Canonical Glycine by DMSO Molecules
Source: Pharmaceuticals (Basel). 2025 Aug 6;18(8):1168. doi: 10.3390/ph18081168 (PMC12389192; doi:10.3390/ph18081168)
Supplement: Supplementary file 1 [file pharmaceuticals-18-01168-s001.zip › XYZ/Gly/Gly_only2.xyz]

C	0.69616	-0.036777	0.00024
O	1.759998	-0.596085	0.000033
O	0.560674	1.29534	-0.000207
H	-0.409659	1.45617	0.000091
C	-0.638203	-0.798927	-0.000065
H	-0.633121	-1.450354	-0.876585
H	-0.633183	-1.45112	0.875884
H	-2.370212	0.014541	-0.819285
N	-1.785475	0.119211	-0.000049
H	-2.368614	0.016479	0.820577
