# Supplementary material for: Stabilization of Zwitterionic Versus Canonical Glycine by DMSO Molecules
Source: Pharmaceuticals (Basel). 2025 Aug 6;18(8):1168. doi: 10.3390/ph18081168 (PMC12389192; doi:10.3390/ph18081168)
Supplement: Supplementary file 1 [file pharmaceuticals-18-01168-s001.zip › XYZ/Gly/Gly_only3.xyz]

C	-0.542415	0.114197	0.000244
O	-0.588409	1.317954	-8.e-6
O	-1.650557	-0.665935	-0.000098
H	-2.420752	-0.07756	-0.000253
C	0.726882	-0.727237	0.000069
H	0.683523	-1.387392	0.871813
H	0.683311	-1.387433	-0.871634
H	2.029133	0.616116	-0.812802
N	1.971488	0.011737	-0.000097
H	2.029291	0.616204	0.812531
