# Supplementary material for: Stabilization of Zwitterionic Versus Canonical Glycine by DMSO Molecules
Source: Pharmaceuticals (Basel). 2025 Aug 6;18(8):1168. doi: 10.3390/ph18081168 (PMC12389192; doi:10.3390/ph18081168)
Supplement: Supplementary file 1 [file pharmaceuticals-18-01168-s001.zip › XYZ/Gly/Gly_only4.xyz]

C	0.634999	-0.098062	0.000046
O	1.673565	-0.709232	0.000078
O	0.582304	1.256285	-5.e-6
H	1.497795	1.574665	0.000027
C	-0.742995	-0.752736	-0.000163
H	-0.760871	-1.415195	-0.870556
H	-0.761048	-1.415438	0.870028
H	-1.948157	0.688213	0.815465
N	-1.925679	0.086565	-0.000088
H	-1.946936	0.690162	-0.81423
