# Supplementary material for: Stabilization of Zwitterionic Versus Canonical Glycine by DMSO Molecules
Source: Pharmaceuticals (Basel). 2025 Aug 6;18(8):1168. doi: 10.3390/ph18081168 (PMC12389192; doi:10.3390/ph18081168)
Supplement: Supplementary file 1 [file pharmaceuticals-18-01168-s001.zip › XYZ/Gly/Gly_only5.xyz]

C	-0.623871	-0.115705	0.013993
O	-1.615615	-0.77099	-0.177621
O	-0.643131	1.236451	0.101253
H	-1.557864	1.521996	-0.041365
C	0.759648	-0.678903	0.25511
H	0.822822	-0.841547	1.345262
H	0.785408	-1.660947	-0.217525
H	1.779961	1.097784	0.098032
N	1.814091	0.165142	-0.298364
H	2.726348	-0.229316	-0.099526
