# Supplementary material for: Stabilization of Zwitterionic Versus Canonical Glycine by DMSO Molecules
Source: Pharmaceuticals (Basel). 2025 Aug 6;18(8):1168. doi: 10.3390/ph18081168 (PMC12389192; doi:10.3390/ph18081168)
Supplement: Supplementary file 1 [file pharmaceuticals-18-01168-s001.zip › XYZ/Gly/Gly_only6.xyz]

C	0.623871	-0.115704	0.013992
O	1.615615	-0.77099	-0.177618
O	0.643131	1.236451	0.101252
H	1.557864	1.521996	-0.041364
C	-0.759647	-0.678905	0.255106
H	-0.785407	-1.660945	-0.217536
H	-0.82282	-0.841556	1.345257
H	-2.726347	-0.229317	-0.099524
N	-1.814091	0.165143	-0.298362
H	-1.779961	1.097782	0.098041
