# Supplementary material for: Stabilization of Zwitterionic Versus Canonical Glycine by DMSO Molecules
Source: Pharmaceuticals (Basel). 2025 Aug 6;18(8):1168. doi: 10.3390/ph18081168 (PMC12389192; doi:10.3390/ph18081168)
Supplement: Supplementary file 1 [file pharmaceuticals-18-01168-s001.zip › XYZ/Gly/Gly_only7.xyz]

C	0.537458	0.10453	0.015475
O	0.587843	1.3078	0.04831
O	1.636727	-0.678465	-0.074339
H	2.407978	-0.091951	-0.086931
C	-0.725852	-0.716984	0.116153
H	-0.645204	-1.563052	-0.571601
H	-0.71811	-1.139714	1.134925
H	-2.734701	-0.296457	0.186178
N	-1.88697	0.098824	-0.200699
H	-1.767362	1.039444	0.160785
