# Supplementary material for: Stabilization of Zwitterionic Versus Canonical Glycine by DMSO Molecules
Source: Pharmaceuticals (Basel). 2025 Aug 6;18(8):1168. doi: 10.3390/ph18081168 (PMC12389192; doi:10.3390/ph18081168)
Supplement: Supplementary file 1 [file pharmaceuticals-18-01168-s001.zip › XYZ/Gly/Gly_only8.xyz]

C	0.635003	0.098137	-0.000038
O	1.673574	0.709205	0.000285
O	0.582275	-1.256321	-0.000147
H	1.497782	-1.574655	0.000103
C	-0.743058	0.752832	-0.000397
H	-0.760977	1.415807	0.869564
H	-0.761078	1.414797	-0.871139
H	-1.947145	-0.690183	-0.813979
N	-1.925623	-0.086623	0.000177
H	-1.947683	-0.688292	0.815716
