# Supplementary material for: Stabilization of Zwitterionic Versus Canonical Glycine by DMSO Molecules
Source: Pharmaceuticals (Basel). 2025 Aug 6;18(8):1168. doi: 10.3390/ph18081168 (PMC12389192; doi:10.3390/ph18081168)
Supplement: Supplementary file 1 [file pharmaceuticals-18-01168-s001.zip › XYZ/Gly/Gly_only9.xyz]

C	-0.635005	0.098134	-0.000029
O	-1.673607	0.709188	0.000138
O	-0.582259	-1.256314	-0.000074
H	-1.497776	-1.574639	0.000104
C	0.743091	0.752822	-0.000189
H	0.761036	1.415089	-0.870709
H	0.760952	1.415536	0.869983
H	1.947634	-0.68872	0.815292
N	1.925608	-0.086614	0.000078
H	1.947307	-0.689699	-0.814421
