# Supplementary material for: Stabilization of Zwitterionic Versus Canonical Glycine by DMSO Molecules
Source: Pharmaceuticals (Basel). 2025 Aug 6;18(8):1168. doi: 10.3390/ph18081168 (PMC12389192; doi:10.3390/ph18081168)
Supplement: Supplementary file 1 [file pharmaceuticals-18-01168-s001.zip › XYZ/Gly/Parameters-Gly.csv]

Specie	Gly_only3.com	Gly_only2.com	Gly_only1.com	Gly_only7.com	Gly_only9.com	Gly_only8.com	Gly_only4.com	Gly_only6.com	Gly_only5.com
A(MHz)	10344.4964	10182.840199999999	10157.033	10403.7159	9982.2549	9982.0739	9982.6804	9799.044399999999	9799.040500000001
B(MHz)	3848.7389	4056.0588	4062.184	3951.9089	3967.1	3967.1504	3967.0711	4046.4019000000003	4046.3992
C(MHz)	2897.1612	3000.642	3007.3677000000002	2948.268	2933.3073999999997	2933.319	2933.3208	3019.7302	3019.7308000000003
Mu_A(D)	NoInfo	NoInfo	NoInfo	NoInfo	NoInfo	NoInfo	NoInfo	NoInfo	NoInfo
Mu_B(D)	NoInfo	NoInfo	NoInfo	NoInfo	NoInfo	NoInfo	NoInfo	NoInfo	NoInfo
Mu_C(D)	NoInfo	NoInfo	NoInfo	NoInfo	NoInfo	NoInfo	NoInfo	NoInfo	NoInfo
DeltaE(cm-1)	0.	90.80082444760087	85.46034827604511	516.4371923441821	529.0585198933858	529.0600562120242	529.0635678063948	945.5737416395499	945.5737416395499
DeltaEZPE(cm-1)	0.	164.32482549760132	201.34295291604525	489.44181285418256	539.1543528733868	539.1558891920251	539.5983500463961	948.4269118295498	948.4269118295498
DeltaG(cm-1)	0.	488.2693793776009	254.23633874604639	549.3583868441831	293.7817165333865	290.71060803202494	300.1515287163958	978.9338853995498	978.9338853995498
