# Supplementary material for: Stabilization of Zwitterionic Versus Canonical Glycine by DMSO Molecules
Source: Pharmaceuticals (Basel). 2025 Aug 6;18(8):1168. doi: 10.3390/ph18081168 (PMC12389192; doi:10.3390/ph18081168)
Supplement: Supplementary file 1 [file pharmaceuticals-18-01168-s001.zip › XYZ/Gly-2DMSO/gly_2DMSO1.xyz]

C	-1.209171	-1.843499	-0.148493
O	-0.177329	-1.933083	-0.775546
C	-2.581995	-1.609873	-0.77801
H	-2.890044	-2.557982	-1.227963
H	-2.462756	-0.878096	-1.580476
O	-1.250086	-1.928752	1.182151
H	-2.207526	-1.754722	1.398664
H	-4.463538	-1.519469	0.08568
N	-3.521581	-1.195581	0.263257
H	-3.509185	-0.173074	0.313422
S	3.338757	0.040289	0.1481
O	2.479073	1.301281	0.145445
C	2.52494	-1.154243	1.268058
H	2.528411	-0.703434	2.259804
H	3.112623	-2.074133	1.276417
H	1.509801	-1.349507	0.924937
C	2.974329	-0.84771	-1.408351
H	1.905882	-1.05005	-1.471502
H	3.305928	-0.200199	-2.219339
H	3.545561	-1.777885	-1.417885
S	-1.328621	2.238654	-0.014676
O	-2.665536	1.489922	-0.095975
C	-0.283358	1.578844	-1.352748
H	0.742955	1.907761	-1.186709
H	-0.326886	0.490526	-1.339955
H	-0.690335	1.969534	-2.284914
C	-0.415682	1.533059	1.396302
H	0.637235	1.801506	1.299982
H	-0.530795	0.44983	1.384839
H	-0.861799	1.950964	2.298274
