# Supplementary material for: Stabilization of Zwitterionic Versus Canonical Glycine by DMSO Molecules
Source: Pharmaceuticals (Basel). 2025 Aug 6;18(8):1168. doi: 10.3390/ph18081168 (PMC12389192; doi:10.3390/ph18081168)
Supplement: Supplementary file 1 [file pharmaceuticals-18-01168-s001.zip › XYZ/Gly-2DMSO/gly_2DMSO10.xyz]

C	-0.459737	2.278367	-0.110001
O	-1.521013	2.231488	-0.687209
C	0.888467	2.498545	-0.806393
H	0.846552	3.478965	-1.286412
H	0.968969	1.755826	-1.605659
O	-0.339072	2.12403	1.210113
H	0.64353	2.229836	1.361304
H	2.616189	3.186593	0.111021
N	1.976356	2.405211	0.166963
H	2.500052	1.529229	0.055579
S	-1.80524	-0.820653	-0.020402
O	-1.621447	-2.314362	0.238768
C	-3.063999	-0.640815	-1.327785
H	-2.644485	-1.082101	-2.231159
H	-3.967183	-1.175937	-1.032558
H	-3.243544	0.423929	-1.474664
C	-2.805547	-0.146761	1.345897
H	-3.026384	0.895719	1.120642
H	-3.707218	-0.750764	1.45343
H	-2.194681	-0.209516	2.244885
S	2.485859	-1.552431	0.030467
O	3.12886	-0.185922	-0.225621
C	1.263259	-1.786473	-1.301435
H	0.57084	-2.584039	-1.029103
H	0.725174	-0.847959	-1.433798
H	1.82497	-2.033079	-2.201365
C	1.320646	-1.321243	1.415908
H	1.921802	-1.255675	2.321868
H	0.77198	-0.39376	1.256402
H	0.631888	-2.166002	1.454269
