# Supplementary material for: Stabilization of Zwitterionic Versus Canonical Glycine by DMSO Molecules
Source: Pharmaceuticals (Basel). 2025 Aug 6;18(8):1168. doi: 10.3390/ph18081168 (PMC12389192; doi:10.3390/ph18081168)
Supplement: Supplementary file 1 [file pharmaceuticals-18-01168-s001.zip › XYZ/Gly-2DMSO/gly_2DMSO100.xyz]

C	0.06571	0.385583	0.089223
O	-0.059012	-0.760968	-0.289055
C	0.186579	1.58425	-0.840912
H	-0.826663	1.806348	-1.189084
H	0.792317	1.282462	-1.696729
O	0.074405	0.705303	1.38151
H	0.258314	1.679367	1.388972
H	1.732631	2.681016	-0.09383
N	0.716654	2.72213	-0.090926
H	0.404249	3.610475	-0.460763
S	-3.299458	0.021903	-0.076537
O	-4.760704	0.428163	-0.016635
C	-3.157529	-1.314997	-1.318084
H	-2.130257	-1.678705	-1.317076
H	-3.40668	-0.872637	-2.282159
H	-3.873385	-2.100509	-1.072268
C	-2.967188	-1.023396	1.38692
H	-3.042207	-0.374799	2.258462
H	-1.960227	-1.431063	1.305209
H	-3.726861	-1.804982	1.431628
S	3.713554	-0.346831	-0.025067
O	2.955858	0.96704	-0.194074
C	2.976702	-1.200836	1.413763
H	1.904554	-1.316704	1.263349
H	3.174364	-0.5734	2.281809
H	3.472166	-2.166369	1.53033
C	3.067369	-1.47622	-1.309363
H	1.979263	-1.497222	-1.245057
H	3.393252	-1.075103	-2.268474
H	3.498823	-2.466846	-1.155421
