# Supplementary material for: Stabilization of Zwitterionic Versus Canonical Glycine by DMSO Molecules
Source: Pharmaceuticals (Basel). 2025 Aug 6;18(8):1168. doi: 10.3390/ph18081168 (PMC12389192; doi:10.3390/ph18081168)
Supplement: Supplementary file 1 [file pharmaceuticals-18-01168-s001.zip › XYZ/Gly-2DMSO/gly_2DMSO101.xyz]

C	2.503677	0.875446	0.684201
O	3.016828	-0.073233	1.227135
C	2.771862	1.268566	-0.766543
H	2.926266	0.351043	-1.337077
H	3.709602	1.833252	-0.771636
O	1.666103	1.703762	1.316309
H	1.347791	2.318504	0.614848
H	0.928284	1.512194	-1.576639
N	1.684057	2.114448	-1.258571
H	1.980522	2.718039	-2.015128
S	-3.158463	0.532274	0.296973
O	-2.792882	-0.890153	0.70607
C	-1.773252	1.594485	0.842272
H	-1.779161	1.589107	1.93161
H	-0.849533	1.163501	0.458737
H	-1.936145	2.608514	0.472151
C	-2.822558	0.655021	-1.496925
H	-2.992006	1.684579	-1.818469
H	-1.793788	0.336308	-1.672064
H	-3.530332	-0.010332	-1.990328
S	0.120053	-1.81216	-0.522138
O	0.236773	-0.319312	-0.884034
C	1.795669	-2.501406	-0.759375
H	2.509473	-1.937002	-0.159285
H	2.022089	-2.420794	-1.822295
H	1.776933	-3.552456	-0.465502
C	0.078488	-1.906889	1.294366
H	0.902808	-1.320692	1.699768
H	-0.898191	-1.518058	1.577468
H	0.163663	-2.958517	1.574671
