# Supplementary material for: Stabilization of Zwitterionic Versus Canonical Glycine by DMSO Molecules
Source: Pharmaceuticals (Basel). 2025 Aug 6;18(8):1168. doi: 10.3390/ph18081168 (PMC12389192; doi:10.3390/ph18081168)
Supplement: Supplementary file 1 [file pharmaceuticals-18-01168-s001.zip › XYZ/Gly-2DMSO/gly_2DMSO102.xyz]

C	-2.914735	0.665156	0.537502
O	-3.023787	-0.04846	1.504458
C	-1.98655	1.875254	0.470788
H	-1.096421	1.635159	1.055643
H	-2.505787	2.703325	0.963214
O	-3.611776	0.4639	-0.587641
H	-3.261505	1.133079	-1.222568
H	-0.990344	1.60656	-1.280253
N	-1.728716	2.213723	-0.928642
H	-1.471304	3.184374	-1.05258
S	-0.000427	-1.652409	-0.493131
O	-0.106406	-0.142047	-0.780985
C	-0.086244	-1.839795	1.313567
H	-0.951121	-1.291061	1.687111
H	0.859299	-1.448113	1.684042
H	-0.167781	-2.90524	1.537084
C	-1.638358	-2.351934	-0.893702
H	-1.605259	-3.422999	-0.6853
H	-2.414435	-1.861652	-0.30906
H	-1.799406	-2.186191	-1.958229
S	3.341306	0.479922	0.316947
O	2.811895	-0.846052	0.847421
C	2.077849	1.738081	0.732421
H	2.358599	2.690079	0.278027
H	1.121327	1.371583	0.359633
H	2.071373	1.829393	1.818111
C	3.040145	0.478976	-1.48778
H	1.978389	0.295452	-1.658776
H	3.358612	1.439536	-1.897559
H	3.65067	-0.322699	-1.901909
