# Supplementary material for: Stabilization of Zwitterionic Versus Canonical Glycine by DMSO Molecules
Source: Pharmaceuticals (Basel). 2025 Aug 6;18(8):1168. doi: 10.3390/ph18081168 (PMC12389192; doi:10.3390/ph18081168)
Supplement: Supplementary file 1 [file pharmaceuticals-18-01168-s001.zip › XYZ/Gly-2DMSO/gly_2DMSO103.xyz]

C	1.640662	1.878494	0.155406
O	2.762084	1.507847	-0.118762
C	0.539552	2.085389	-0.881478
H	0.946453	2.693467	-1.693524
H	0.314999	1.092838	-1.277241
O	1.2452	2.125802	1.402332
H	0.300466	2.417882	1.286104
H	-0.829655	3.60517	-0.547934
N	-0.657631	2.651906	-0.253764
H	-1.472326	2.076243	-0.478865
S	1.682843	-1.949004	-0.08731
O	0.506032	-0.980501	0.019053
C	2.664059	-1.412114	-1.531976
H	2.037939	-1.577388	-2.408268
H	2.908909	-0.35611	-1.414935
H	3.561303	-2.030797	-1.592946
C	2.881452	-1.457085	1.201046
H	3.774025	-2.077128	1.098121
H	2.402059	-1.651809	2.159834
H	3.11014	-0.397352	1.087348
S	-2.64613	-0.736214	-0.264534
O	-2.499661	0.601483	-0.988629
C	-2.100258	-0.456553	1.4526
H	-1.019767	-0.34057	1.400679
H	-2.354473	-1.334569	2.049329
H	-2.593464	0.438559	1.834133
C	-4.434977	-0.882296	0.09524
H	-4.609926	-1.772197	0.702622
H	-4.770483	0.019779	0.608376
H	-4.942361	-0.977929	-0.863961
