# Supplementary material for: Stabilization of Zwitterionic Versus Canonical Glycine by DMSO Molecules
Source: Pharmaceuticals (Basel). 2025 Aug 6;18(8):1168. doi: 10.3390/ph18081168 (PMC12389192; doi:10.3390/ph18081168)
Supplement: Supplementary file 1 [file pharmaceuticals-18-01168-s001.zip › XYZ/Gly-2DMSO/gly_2DMSO104.xyz]

C	-1.321497	2.035973	-0.059237
O	-2.477349	1.755577	0.176261
C	-0.217444	2.058818	0.995574
H	-0.08805	1.017479	1.301548
H	-0.580559	2.621658	1.859167
O	-0.882402	2.323012	-1.282848
H	0.081484	2.531821	-1.130183
H	1.804793	1.936642	0.585273
N	1.02421	2.578761	0.418717
H	1.262434	3.493882	0.780106
S	3.221471	-0.632863	-0.156159
O	2.973573	0.535898	0.798469
C	2.428484	-2.089153	0.605394
H	2.956506	-2.270951	1.540879
H	1.372508	-1.868251	0.76956
H	2.553873	-2.941858	-0.065291
C	2.04318	-0.431845	-1.539183
H	2.178618	-1.266129	-2.230521
H	1.027665	-0.413176	-1.141934
H	2.301418	0.504345	-2.032881
S	-1.904835	-1.828969	0.037222
O	-0.574795	-1.081254	0.176737
C	-2.992404	-1.192677	1.357636
H	-3.984351	-1.63034	1.230876
H	-3.019016	-0.104734	1.291213
H	-2.558385	-1.521839	2.301241
C	-2.781131	-1.076305	-1.376313
H	-2.875525	-0.003356	-1.210194
H	-2.179338	-1.285402	-2.259987
H	-3.757071	-1.556543	-1.469068
