# Supplementary material for: Stabilization of Zwitterionic Versus Canonical Glycine by DMSO Molecules
Source: Pharmaceuticals (Basel). 2025 Aug 6;18(8):1168. doi: 10.3390/ph18081168 (PMC12389192; doi:10.3390/ph18081168)
Supplement: Supplementary file 1 [file pharmaceuticals-18-01168-s001.zip › XYZ/Gly-2DMSO/gly_2DMSO105.xyz]

C	0.782021	1.799396	0.731544
O	1.861235	1.71604	1.289696
C	0.64702	2.47488	-0.629752
H	0.282235	3.49072	-0.438663
H	1.665534	2.565356	-1.027659
O	-0.311936	1.327033	1.300871
H	-1.14039	1.347821	0.741752
H	0.066086	0.872593	-1.742612
N	-0.303387	1.782897	-1.483972
H	-0.521069	2.319591	-2.31388
S	-3.117149	-0.553783	0.1615
O	-2.756381	0.900774	0.455744
C	-1.91902	-1.581858	1.08367
H	-2.083362	-1.384673	2.141993
H	-0.91449	-1.290888	0.779036
H	-2.117917	-2.630763	0.855804
C	-2.484277	-0.953045	-1.508522
H	-1.397822	-0.887367	-1.517089
H	-2.821072	-1.960531	-1.761349
H	-2.931626	-0.227345	-2.186121
S	2.118448	-1.547288	-0.471237
O	0.799579	-0.877934	-0.87451
C	3.437152	-0.311854	-0.737959
H	3.460442	-0.112074	-1.808849
H	4.384998	-0.751987	-0.422605
H	3.207245	0.58913	-0.168512
C	2.159575	-1.53962	1.354373
H	1.372428	-2.215033	1.687586
H	3.131344	-1.917877	1.676937
H	1.985565	-0.524507	1.713294
