# Supplementary material for: Stabilization of Zwitterionic Versus Canonical Glycine by DMSO Molecules
Source: Pharmaceuticals (Basel). 2025 Aug 6;18(8):1168. doi: 10.3390/ph18081168 (PMC12389192; doi:10.3390/ph18081168)
Supplement: Supplementary file 1 [file pharmaceuticals-18-01168-s001.zip › XYZ/Gly-2DMSO/gly_2DMSO106.xyz]

C	-2.502481	-0.87549	-0.685215
O	-3.014255	0.073239	-1.229334
C	-2.773102	-1.267827	0.765267
H	-3.711197	-1.83194	0.769168
H	-2.927766	-0.349997	1.335216
O	-1.664645	-1.704725	-1.315804
H	-1.347865	-2.319459	-0.613685
H	-1.98461	-2.717205	2.015734
N	-1.686607	-2.114334	1.259199
H	-0.930732	-1.51257	1.57796
S	3.159416	-0.532141	-0.295926
O	2.793684	0.889794	-0.706783
C	1.774992	-1.595348	-0.841555
H	1.78216	-1.591241	-1.930885
H	0.850769	-1.164057	-0.459569
H	1.937695	-2.60887	-0.469982
C	2.821683	-0.653317	1.497779
H	2.991519	-1.682435	1.820526
H	1.792439	-0.335289	1.671456
H	3.528433	0.013045	1.991273
S	-0.121153	1.811611	0.522642
O	-0.238675	0.318481	0.882958
C	-1.796815	2.501216	0.758669
H	-1.777506	3.552392	0.465303
H	-2.510092	1.937194	0.157585
H	-2.024337	2.420138	1.821315
C	-0.077524	1.90799	-1.293616
H	-0.901716	1.322671	-1.700536
H	-0.161841	2.959947	-1.573086
H	0.899295	1.518858	-1.575924
