# Supplementary material for: Stabilization of Zwitterionic Versus Canonical Glycine by DMSO Molecules
Source: Pharmaceuticals (Basel). 2025 Aug 6;18(8):1168. doi: 10.3390/ph18081168 (PMC12389192; doi:10.3390/ph18081168)
Supplement: Supplementary file 1 [file pharmaceuticals-18-01168-s001.zip › XYZ/Gly-2DMSO/gly_2DMSO107.xyz]

C	-1.321723	2.036103	0.059764
O	-2.477767	1.755769	-0.174757
C	-0.218318	2.058251	-0.995737
H	-0.582013	2.620078	-1.859738
H	-0.088892	1.016547	-1.300627
O	-0.881719	2.323539	1.283006
H	0.082007	2.532445	1.129589
H	1.261225	3.494042	-0.781794
N	1.023532	2.578938	-0.420031
H	1.804184	1.936989	-0.586534
S	3.221275	-0.632726	0.156145
O	2.973332	0.535971	-0.798471
C	2.043165	-0.431619	1.539355
H	2.301858	0.504245	2.033428
H	1.02764	-0.412251	1.142154
H	2.178214	-1.266269	2.230323
C	2.427912	-2.088968	-0.605153
H	2.553203	-2.941658	0.065567
H	1.371954	-1.867751	-0.769156
H	2.955744	-2.270996	-1.540697
S	-1.904	-1.829078	-0.037751
O	-0.574449	-1.080597	-0.17778
C	-2.779781	-1.077576	1.376691
H	-3.754885	-1.559291	1.470643
H	-2.875986	-0.004789	1.210685
H	-2.176614	-1.285682	2.259698
C	-2.992902	-1.192783	-1.357041
H	-3.019987	-0.104897	-1.290159
H	-2.559544	-1.521392	-2.301136
H	-3.984537	-1.630979	-1.229597
