# Supplementary material for: Stabilization of Zwitterionic Versus Canonical Glycine by DMSO Molecules
Source: Pharmaceuticals (Basel). 2025 Aug 6;18(8):1168. doi: 10.3390/ph18081168 (PMC12389192; doi:10.3390/ph18081168)
Supplement: Supplementary file 1 [file pharmaceuticals-18-01168-s001.zip › XYZ/Gly-2DMSO/gly_2DMSO108.xyz]

C	-2.173588	0.998361	-9.e-6
O	-0.954865	0.866999	0.001076
C	-2.855397	2.363737	-0.000655
H	-3.517811	2.399607	0.86929
H	-3.515084	2.400024	-0.872675
O	-3.034716	0.008454	-0.000921
H	-2.583582	-0.910577	-0.000333
H	-1.369239	3.502345	-0.809867
N	-1.978836	3.520724	0.000989
H	-1.372671	3.50265	0.814419
S	3.096624	0.759136	-0.000658
O	2.809967	-0.73704	-0.00093
C	2.114273	1.490665	-1.361707
H	2.29084	2.567954	-1.374027
H	2.481686	1.045223	-2.2855
H	1.059318	1.268023	-1.204932
C	2.116272	1.489526	1.362397
H	2.486727	1.045387	2.285599
H	1.061476	1.264453	1.208126
H	2.290477	2.567206	1.373681
S	-0.567616	-2.786231	0.000024
O	-2.049367	-2.354908	0.00077
C	0.215525	-1.898761	1.381993
H	1.297832	-1.943712	1.259423
H	-0.12409	-0.865867	1.344184
H	-0.11367	-2.393787	2.29487
C	0.214649	-1.898113	-1.38207
H	-0.113983	-2.39352	-2.294944
H	-0.126035	-0.865572	-1.344366
H	1.296996	-1.941919	-1.259373
