# Supplementary material for: Stabilization of Zwitterionic Versus Canonical Glycine by DMSO Molecules
Source: Pharmaceuticals (Basel). 2025 Aug 6;18(8):1168. doi: 10.3390/ph18081168 (PMC12389192; doi:10.3390/ph18081168)
Supplement: Supplementary file 1 [file pharmaceuticals-18-01168-s001.zip › XYZ/Gly-2DMSO/gly_2DMSO109.xyz]

C	-1.321074	2.035804	-0.059503
O	-2.47717	1.756045	0.175555
C	-0.21734	2.057462	0.995679
H	-0.088412	1.01577	1.300763
H	-0.580495	2.619715	1.859638
O	-0.881422	2.32312	-1.282836
H	0.082564	2.531258	-1.129768
H	1.262624	3.492466	0.781104
N	1.02465	2.577332	0.419575
H	1.805211	1.935291	0.586385
S	3.221883	-0.633439	-0.156274
O	2.975298	0.535481	0.798452
C	2.427488	-2.089094	0.605192
H	1.371646	-1.867389	0.769106
H	2.552374	-2.941939	-0.065397
H	2.955194	-2.271174	1.540794
C	2.043534	-0.431296	-1.539095
H	2.303506	0.503817	-2.033907
H	1.028122	-0.410204	-1.141671
H	2.176993	-1.266658	-2.229508
S	-1.905568	-1.828159	0.037483
O	-0.575365	-1.0805	0.176007
C	-2.782273	-1.076375	-1.376251
H	-3.75736	-1.558209	-1.46974
H	-2.878545	-0.003618	-1.210119
H	-2.179534	-1.284321	-2.259589
C	-2.992842	-1.191518	1.357926
H	-2.558489	-1.520275	2.301527
H	-3.020078	-0.103613	1.291342
H	-3.984605	-1.62974	1.231557
