# Supplementary material for: Stabilization of Zwitterionic Versus Canonical Glycine by DMSO Molecules
Source: Pharmaceuticals (Basel). 2025 Aug 6;18(8):1168. doi: 10.3390/ph18081168 (PMC12389192; doi:10.3390/ph18081168)
Supplement: Supplementary file 1 [file pharmaceuticals-18-01168-s001.zip › XYZ/Gly-2DMSO/gly_2DMSO11.xyz]

C	1.335181	-1.976972	-0.135411
O	0.374783	-2.486206	-0.657278
C	2.603901	-1.560467	-0.886436
H	2.291675	-0.987448	-1.764154
H	3.074426	-2.478657	-1.246567
O	1.398825	-1.714504	1.178548
H	2.306839	-1.320672	1.292126
H	4.471423	-1.051085	-0.13997
N	3.49689	-0.827249	0.011527
H	3.344793	0.18123	-0.090917
S	-2.278166	-0.353004	-0.329014
O	-2.299584	1.082428	0.203944
C	-2.013909	-1.427179	1.118352
H	-1.009495	-1.227122	1.484265
H	-2.76505	-1.185856	1.871753
H	-2.065932	-2.467246	0.79759
C	-4.0266	-0.799393	-0.61761
H	-4.083116	-1.854907	-0.88855
H	-4.601192	-0.588477	0.285097
H	-4.380213	-0.181177	-1.441763
S	0.745416	1.541132	-0.121449
O	2.259709	1.737038	-0.28921
C	0.357245	1.985499	1.601993
H	-0.726507	1.977826	1.707971
H	0.796454	2.960362	1.816824
H	0.81092	1.219494	2.230051
C	-0.045149	2.972145	-0.920913
H	0.397235	3.884697	-0.519913
H	0.16429	2.888792	-1.986727
H	-1.11466	2.899101	-0.728279
