# Supplementary material for: Stabilization of Zwitterionic Versus Canonical Glycine by DMSO Molecules
Source: Pharmaceuticals (Basel). 2025 Aug 6;18(8):1168. doi: 10.3390/ph18081168 (PMC12389192; doi:10.3390/ph18081168)
Supplement: Supplementary file 1 [file pharmaceuticals-18-01168-s001.zip › XYZ/Gly-2DMSO/gly_2DMSO110.xyz]

C	2.174215	-0.997034	-0.00015
O	0.955408	-0.866477	-0.000044
C	2.856929	-2.361945	-0.000671
H	3.519154	-2.397478	0.869428
H	3.516863	-2.397714	-0.87253
O	3.034676	-0.006548	0.00001
H	2.582951	0.912123	0.000079
H	1.371804	-3.501439	-0.810492
N	1.981126	-3.519513	0.000582
H	1.374635	-3.501868	0.813784
S	-3.09592	-0.760947	-3.e-6
O	-2.810478	0.735437	-0.000274
C	-2.114064	-1.491396	-1.362001
H	-2.483171	-1.046799	-2.285523
H	-1.059284	-1.267087	-1.206437
H	-2.288943	-2.568966	-1.373792
C	-2.113895	-1.490976	1.362086
H	-2.28891	-2.568521	1.374284
H	-2.482796	-1.046024	2.285521
H	-1.059112	-1.266857	1.206272
S	0.565558	2.786401	0.000071
O	2.047623	2.356219	0.000224
C	-0.216607	1.898061	1.382027
H	-1.298953	1.941619	1.259273
H	0.12427	0.865576	1.344376
H	0.111866	2.393568	2.294902
C	-0.216319	1.898133	-1.382081
H	0.112557	2.393545	-2.294866
H	0.124295	0.865572	-1.344297
H	-1.298698	1.941945	-1.259726
