# Supplementary material for: Stabilization of Zwitterionic Versus Canonical Glycine by DMSO Molecules
Source: Pharmaceuticals (Basel). 2025 Aug 6;18(8):1168. doi: 10.3390/ph18081168 (PMC12389192; doi:10.3390/ph18081168)
Supplement: Supplementary file 1 [file pharmaceuticals-18-01168-s001.zip › XYZ/Gly-2DMSO/gly_2DMSO111.xyz]

C	3.541435	-0.779974	0.305768
O	3.084132	-1.873965	0.074715
C	4.099985	0.153335	-0.765331
H	5.108773	-0.20066	-1.000602
H	3.477809	0.039852	-1.654778
O	3.618799	-0.27985	1.543778
H	3.949806	0.642046	1.41664
H	4.868677	2.076146	-0.701538
N	4.161436	1.5182	-0.24058
H	3.247343	1.95045	-0.360622
S	-3.709842	0.056055	-0.400848
O	-2.767542	-1.02587	0.106817
C	-5.386609	-0.440421	0.13091
H	-5.636368	-1.344386	-0.422992
H	-5.370623	-0.648857	1.201273
H	-6.092934	0.355684	-0.110446
C	-3.530179	1.476276	0.736533
H	-4.283901	2.228408	0.498088
H	-2.531659	1.877697	0.57146
H	-3.633597	1.119915	1.762239
S	0.030895	0.46812	-0.315285
O	1.356924	1.208005	-0.51613
C	0.097319	-1.027593	-1.355907
H	0.111305	-0.684439	-2.390298
H	-0.807076	-1.600318	-1.152432
H	1.00545	-1.581895	-1.117852
C	0.113724	-0.371338	1.302292
H	-0.818749	-0.922804	1.418517
H	0.199684	0.412214	2.054811
H	0.986595	-1.021527	1.331683
