# Supplementary material for: Stabilization of Zwitterionic Versus Canonical Glycine by DMSO Molecules
Source: Pharmaceuticals (Basel). 2025 Aug 6;18(8):1168. doi: 10.3390/ph18081168 (PMC12389192; doi:10.3390/ph18081168)
Supplement: Supplementary file 1 [file pharmaceuticals-18-01168-s001.zip › XYZ/Gly-2DMSO/gly_2DMSO112.xyz]

C	2.490389	-0.991241	-0.027527
O	1.268293	-0.921603	-0.003547
C	3.242169	-2.318265	-0.082414
H	3.930243	-2.341926	0.767701
H	3.877213	-2.297067	-0.973199
O	3.300346	0.042942	-0.012558
H	2.796315	0.931019	0.02188
H	1.784741	-3.502448	-0.874792
N	2.426534	-3.519169	-0.088907
H	1.851386	-3.557168	0.746197
S	-2.934401	-0.632341	-0.476382
O	-2.79669	0.815073	-0.018558
C	-4.561023	-1.198861	0.134484
H	-5.315693	-0.621404	-0.397762
H	-4.623396	-1.001916	1.205404
H	-4.67775	-2.261902	-0.082417
C	-1.9071	-1.647276	0.640797
H	-2.123251	-2.700557	0.451746
H	-0.862559	-1.434749	0.413416
H	-2.143128	-1.377266	1.671343
S	0.661489	2.686878	0.047189
O	2.164021	2.339832	0.071214
C	-0.104811	1.733755	1.394971
H	0.186505	2.220813	2.324855
H	-1.186347	1.742596	1.252865
H	0.281334	0.717163	1.342684
C	-0.051331	1.783404	-1.36262
H	-1.13753	1.856495	-1.296078
H	0.274535	0.746066	-1.300771
H	0.33072	2.264796	-2.262176
