# Supplementary material for: Stabilization of Zwitterionic Versus Canonical Glycine by DMSO Molecules
Source: Pharmaceuticals (Basel). 2025 Aug 6;18(8):1168. doi: 10.3390/ph18081168 (PMC12389192; doi:10.3390/ph18081168)
Supplement: Supplementary file 1 [file pharmaceuticals-18-01168-s001.zip › XYZ/Gly-2DMSO/gly_2DMSO113.xyz]

C	0.585899	-1.829026	-0.569372
O	1.766933	-1.997392	-0.810235
C	-0.0031	-2.156452	0.807026
H	0.722136	-2.807969	1.297502
H	0.000018	-1.208066	1.353419
O	-0.223598	-1.324141	-1.49552
H	-1.112363	-1.07107	-1.130547
H	-1.36916	-3.630186	0.380825
N	-1.329482	-2.750425	0.882872
H	-2.037304	-2.13016	0.500448
S	-2.907103	0.934253	-0.087901
O	-2.564994	-0.491598	-0.557381
C	-2.164281	1.116191	1.567961
H	-2.627704	0.35657	2.196925
H	-1.084184	0.984954	1.497372
H	-2.414447	2.111155	1.941414
C	-1.771763	2.03681	-0.989349
H	-0.74772	1.730668	-0.770081
H	-2.014227	1.932001	-2.046193
H	-1.95804	3.061069	-0.660957
S	2.319397	1.423636	0.388882
O	0.838419	1.066212	0.561699
C	2.743588	1.036392	-1.343989
H	2.460678	0.005274	-1.55923
H	2.183327	1.735298	-1.964172
H	3.814889	1.197455	-1.478175
C	3.275915	0.080849	1.172696
H	4.337611	0.28682	1.024574
H	3.037279	0.111195	2.235366
H	2.987249	-0.871489	0.727381
