# Supplementary material for: Stabilization of Zwitterionic Versus Canonical Glycine by DMSO Molecules
Source: Pharmaceuticals (Basel). 2025 Aug 6;18(8):1168. doi: 10.3390/ph18081168 (PMC12389192; doi:10.3390/ph18081168)
Supplement: Supplementary file 1 [file pharmaceuticals-18-01168-s001.zip › XYZ/Gly-2DMSO/gly_2DMSO114.xyz]

C	1.821239	-1.594713	-0.721582
O	2.801984	-1.090143	-1.215949
C	1.801384	-2.189895	0.683103
H	2.442541	-1.567058	1.310417
H	2.258527	-3.181696	0.609678
O	0.663749	-1.702559	-1.377564
H	0.018755	-2.039636	-0.71523
H	0.329821	-3.040685	1.859322
N	0.424049	-2.314439	1.160456
H	0.142168	-1.420669	1.553956
S	-2.307484	-0.042347	-0.242899
O	-2.172125	1.384203	-0.757333
C	-2.51576	0.0756	1.566268
H	-1.558111	0.432761	1.941664
H	-3.314933	0.785978	1.781882
H	-2.745678	-0.913968	1.965989
C	-4.023394	-0.547684	-0.629598
H	-4.221148	-1.524466	-0.184254
H	-4.710973	0.209129	-0.250118
H	-4.096611	-0.609112	-1.714726
S	1.064497	1.86901	0.505585
O	0.569097	0.515402	1.03761
C	2.887042	1.784252	0.588201
H	3.296093	2.696128	0.149527
H	3.228097	0.899486	0.050123
H	3.152582	1.728749	1.643494
C	0.899944	1.83158	-1.307069
H	1.427006	0.965688	-1.705359
H	-0.171849	1.780076	-1.500539
H	1.3188	2.763692	-1.692042
