# Supplementary material for: Stabilization of Zwitterionic Versus Canonical Glycine by DMSO Molecules
Source: Pharmaceuticals (Basel). 2025 Aug 6;18(8):1168. doi: 10.3390/ph18081168 (PMC12389192; doi:10.3390/ph18081168)
Supplement: Supplementary file 1 [file pharmaceuticals-18-01168-s001.zip › XYZ/Gly-2DMSO/gly_2DMSO115.xyz]

C	-1.930467	1.867476	-0.078387
O	-2.980606	1.294298	0.120765
C	-0.832887	2.025587	0.971305
H	-1.283076	2.443743	1.874928
H	-0.501685	1.007979	1.197849
O	-1.602287	2.380968	-1.262091
H	-0.703429	2.781308	-1.089711
H	0.382333	3.707154	0.922721
N	0.267664	2.829428	0.432674
H	1.147523	2.307298	0.460775
S	-1.473485	-2.113297	-0.046686
O	-0.397175	-1.150283	0.456689
C	-2.950673	-1.821975	0.985066
H	-2.701277	-2.165596	1.988457
H	-3.174265	-0.754562	0.97495
H	-3.777376	-2.410915	0.583277
C	-2.130979	-1.412051	-1.599589
H	-2.894388	-2.091141	-1.984148
H	-2.541465	-0.420933	-1.411021
H	-1.292889	-1.362828	-2.293788
S	2.621762	-0.216567	-0.3151
O	2.512833	1.051431	0.531038
C	4.388226	-0.322272	-0.777364
H	4.994862	-0.233194	0.124548
H	4.589919	0.511728	-1.448501
H	4.572897	-1.26856	-1.288938
C	2.607447	-1.606055	0.86018
H	3.320061	-1.390503	1.657284
H	1.582903	-1.661214	1.224333
H	2.867151	-2.523497	0.328373
