# Supplementary material for: Stabilization of Zwitterionic Versus Canonical Glycine by DMSO Molecules
Source: Pharmaceuticals (Basel). 2025 Aug 6;18(8):1168. doi: 10.3390/ph18081168 (PMC12389192; doi:10.3390/ph18081168)
Supplement: Supplementary file 1 [file pharmaceuticals-18-01168-s001.zip › XYZ/Gly-2DMSO/gly_2DMSO116.xyz]

C	1.915052	-1.910768	-0.312661
O	2.74189	-1.610004	-1.142929
C	0.408158	-1.880409	-0.539892
H	0.197789	-1.078769	-1.252933
H	0.126831	-2.828864	-1.008075
O	2.247483	-2.279677	0.930045
H	1.37353	-2.369339	1.393442
H	-1.255492	-1.955169	0.670476
N	-0.259677	-1.74977	0.752566
H	-0.201121	-0.76802	1.019091
S	-3.537093	0.086798	-0.162066
O	-3.107638	-1.325848	0.214249
C	-2.923067	1.204891	1.151607
H	-3.398501	0.881693	2.076996
H	-1.836282	1.141102	1.214358
H	-3.235458	2.222757	0.909296
C	-2.39499	0.665065	-1.47165
H	-2.70299	1.666913	-1.778022
H	-2.506548	-0.027953	-2.304879
H	-1.374873	0.674059	-1.087055
S	1.588165	2.005695	0.238024
O	0.350004	1.10855	0.357224
C	2.291411	1.692109	-1.416496
H	3.223728	2.252784	-1.505106
H	2.459746	0.622391	-1.54868
H	1.565926	2.067551	-2.137528
C	2.9105	1.212309	1.214648
H	3.81695	1.811007	1.109294
H	2.578273	1.221327	2.252035
H	3.072777	0.191685	0.871964
