# Supplementary material for: Stabilization of Zwitterionic Versus Canonical Glycine by DMSO Molecules
Source: Pharmaceuticals (Basel). 2025 Aug 6;18(8):1168. doi: 10.3390/ph18081168 (PMC12389192; doi:10.3390/ph18081168)
Supplement: Supplementary file 1 [file pharmaceuticals-18-01168-s001.zip › XYZ/Gly-2DMSO/gly_2DMSO117.xyz]

C	-0.131622	0.243247	0.235221
O	-0.033135	-0.857473	-0.269969
C	-0.206193	1.542778	-0.545318
H	-0.799345	1.364362	-1.443871
H	0.827272	1.761492	-0.827564
O	-0.160387	0.406668	1.557593
H	-0.310791	1.380255	1.672122
H	-0.373073	3.509922	0.079723
N	-0.731488	2.596352	0.325032
H	-1.747117	2.595228	0.282559
S	-3.830784	-0.330778	-0.160927
O	-3.101257	1.005856	-0.086746
C	-3.089571	-1.248872	-1.558343
H	-2.006843	-1.278976	-1.431454
H	-3.518289	-2.252476	-1.583189
H	-3.362161	-0.707038	-2.463469
C	-3.158525	-1.381578	1.176597
H	-3.642901	-2.358278	1.120623
H	-3.416345	-0.89064	2.11411
H	-2.077826	-1.464968	1.073051
S	3.446303	-0.393471	-0.550663
O	2.869474	0.995101	-0.315031
C	5.229791	-0.265063	-0.15682
H	5.67154	0.390005	-0.906711
H	5.685269	-1.255602	-0.206965
H	5.33983	0.173488	0.835806
C	2.981432	-1.414802	0.89044
H	1.907914	-1.580804	0.818007
H	3.520073	-2.362863	0.839639
H	3.22548	-0.86506	1.80037
