# Supplementary material for: Stabilization of Zwitterionic Versus Canonical Glycine by DMSO Molecules
Source: Pharmaceuticals (Basel). 2025 Aug 6;18(8):1168. doi: 10.3390/ph18081168 (PMC12389192; doi:10.3390/ph18081168)
Supplement: Supplementary file 1 [file pharmaceuticals-18-01168-s001.zip › XYZ/Gly-2DMSO/gly_2DMSO118.xyz]

C	-2.129221	-0.823276	0.000116
O	-0.902246	-0.841416	0.000096
C	-2.933805	-2.122476	0.000285
H	-2.596645	-2.692672	0.871573
H	-2.596035	-2.693331	-0.870325
O	-2.860247	0.26483	0.000011
H	-2.295706	1.122618	0.000076
H	-4.710592	-1.532297	-0.811093
N	-4.38368	-2.046986	-0.00023
H	-4.711122	-1.531516	0.809922
S	3.139943	-1.205978	0.000043
O	3.031334	0.314351	-0.000212
C	2.080807	-1.817066	1.362319
H	2.498641	-1.416833	2.28541
H	1.057759	-1.476098	1.206942
H	2.131234	-2.907494	1.374714
C	2.081007	-1.817408	-1.362216
H	2.130954	-2.907863	-1.374008
H	2.499231	-1.417839	-2.285416
H	1.058084	-1.475895	-1.207251
S	-0.078409	2.732166	-0.000071
O	-1.603009	2.484309	0.000289
C	0.589366	1.756677	-1.382632
H	1.66886	1.66784	-1.258322
H	0.1255	0.773162	-1.34577
H	0.324513	2.289792	-2.294997
C	0.589971	1.756904	1.382299
H	0.324875	2.289782	2.294737
H	0.126748	0.773089	1.345445
H	1.669514	1.66874	1.25793
