# Supplementary material for: Stabilization of Zwitterionic Versus Canonical Glycine by DMSO Molecules
Source: Pharmaceuticals (Basel). 2025 Aug 6;18(8):1168. doi: 10.3390/ph18081168 (PMC12389192; doi:10.3390/ph18081168)
Supplement: Supplementary file 1 [file pharmaceuticals-18-01168-s001.zip › XYZ/Gly-2DMSO/gly_2DMSO119.xyz]

C	-0.784061	1.879518	-0.657436
O	-1.904868	1.818511	-1.126946
C	-0.516168	2.479537	0.727871
H	-0.018587	3.444186	0.580585
H	-1.496726	2.690414	1.158672
O	0.255224	1.420294	-1.351142
H	1.103088	1.377424	-0.833951
H	1.244183	1.641787	1.351891
N	0.273408	1.670867	1.648294
H	-0.066252	0.712022	1.623028
S	3.070759	-0.499551	-0.171352
O	2.584379	0.960622	-0.175742
C	2.470643	-1.240556	1.386185
H	2.83648	-2.26828	1.429565
H	2.909672	-0.658571	2.195856
H	1.381158	-1.211398	1.411466
C	1.956659	-1.405149	-1.296824
H	0.931518	-1.256835	-0.956698
H	2.239101	-2.45929	-1.276614
H	2.110333	-0.992284	-2.29278
S	-2.086569	-1.596504	0.392375
O	-0.676191	-1.045972	0.645142
C	-3.254439	-0.322476	0.981186
H	-3.071388	0.611086	0.449117
H	-3.076736	-0.212013	2.05051
H	-4.269125	-0.685969	0.808698
C	-2.395487	-1.392941	-1.394771
H	-2.195507	-0.35772	-1.675146
H	-1.721983	-2.078589	-1.908009
H	-3.431363	-1.670398	-1.598371
