# Supplementary material for: Stabilization of Zwitterionic Versus Canonical Glycine by DMSO Molecules
Source: Pharmaceuticals (Basel). 2025 Aug 6;18(8):1168. doi: 10.3390/ph18081168 (PMC12389192; doi:10.3390/ph18081168)
Supplement: Supplementary file 1 [file pharmaceuticals-18-01168-s001.zip › XYZ/Gly-2DMSO/gly_2DMSO12.xyz]

C	-1.560564	-1.758882	0.066974
O	-0.500555	-2.240854	-0.260714
C	-2.657736	-1.352576	-0.919776
H	-2.176988	-0.831571	-1.752578
H	-3.08789	-2.27792	-1.312459
O	-1.887769	-1.526329	1.339254
H	-2.794065	-1.11776	1.278577
H	-3.414728	0.427606	-0.273692
N	-3.67178	-0.56296	-0.223251
H	-4.600888	-0.705337	-0.596888
S	3.101233	-0.373815	-0.098423
O	2.385359	0.932112	0.244015
C	2.287197	-1.03556	-1.594171
H	1.221402	-1.15535	-1.404645
H	2.746061	-1.994516	-1.841849
H	2.473992	-0.316038	-2.390647
C	2.480034	-1.631071	1.071515
H	1.395977	-1.707158	0.987907
H	2.785598	-1.304978	2.065142
H	2.95079	-2.586588	0.832505
S	-0.572807	1.501345	-0.137998
O	-2.071211	1.800126	-0.318282
C	0.300573	3.025186	-0.618775
H	1.360088	2.872942	-0.419148
H	-0.119967	3.85874	-0.055157
H	0.120648	3.16409	-1.684269
C	-0.252153	1.595498	1.653063
H	0.825659	1.550011	1.796132
H	-0.692253	2.51979	2.029501
H	-0.736472	0.728257	2.099894
