# Supplementary material for: Stabilization of Zwitterionic Versus Canonical Glycine by DMSO Molecules
Source: Pharmaceuticals (Basel). 2025 Aug 6;18(8):1168. doi: 10.3390/ph18081168 (PMC12389192; doi:10.3390/ph18081168)
Supplement: Supplementary file 1 [file pharmaceuticals-18-01168-s001.zip › XYZ/Gly-2DMSO/gly_2DMSO120.xyz]

C	-0.083684	1.778749	0.157023
O	0.856374	1.68955	0.930143
C	-1.234275	2.752409	0.371927
H	-1.412475	2.775913	1.448362
H	-0.842049	3.742031	0.105287
O	-0.161994	1.073309	-0.970213
H	0.608421	0.435053	-1.02125
H	-2.845162	1.609412	-0.013249
N	-2.482865	2.508951	-0.32376
H	-2.324373	2.448836	-1.323721
S	-2.608301	-1.549312	0.347671
O	-2.594643	-0.168989	0.990301
C	-2.555021	-1.281516	-1.462484
H	-1.766706	-0.561727	-1.679998
H	-2.379913	-2.236567	-1.960359
H	-3.527691	-0.883427	-1.750226
C	-0.918737	-2.229993	0.513563
H	-0.908301	-3.23567	0.088514
H	-0.718175	-2.276213	1.583738
H	-0.196104	-1.589589	0.009482
S	3.037618	-0.847564	-0.35229
O	1.695701	-0.777553	-1.102301
C	3.71257	0.846574	-0.349722
H	4.644581	0.843093	0.218073
H	2.971699	1.514085	0.089408
H	3.911949	1.101372	-1.390024
C	2.625142	-0.948107	1.422246
H	2.16534	-1.92261	1.581451
H	3.552286	-0.879115	1.993916
H	1.938178	-0.136739	1.662065
