# Supplementary material for: Stabilization of Zwitterionic Versus Canonical Glycine by DMSO Molecules
Source: Pharmaceuticals (Basel). 2025 Aug 6;18(8):1168. doi: 10.3390/ph18081168 (PMC12389192; doi:10.3390/ph18081168)
Supplement: Supplementary file 1 [file pharmaceuticals-18-01168-s001.zip › XYZ/Gly-2DMSO/gly_2DMSO121.xyz]

C	1.321229	2.036415	-0.058928
O	2.477135	1.756277	0.176627
C	0.216929	2.058216	0.995681
H	0.579755	2.620342	1.859846
H	0.087477	1.016562	1.300655
O	0.882259	2.32401	-1.282429
H	-0.08171	2.532586	-1.129813
H	-1.262858	3.493423	0.78074
N	-1.024686	2.578452	0.418927
H	-1.805319	1.936319	0.585206
S	-3.221483	-0.633263	-0.156249
O	-2.974025	0.535982	0.797874
C	-2.428057	-2.088967	0.605933
H	-2.553349	-2.942021	-0.064327
H	-1.372096	-1.867811	0.769851
H	-2.955926	-2.270444	1.541565
C	-2.043275	-0.432576	-1.539368
H	-2.178245	-1.267515	-2.230007
H	-1.027709	-0.413039	-1.142271
H	-2.302038	0.503056	-2.033844
S	1.905194	-1.828823	0.03668
O	0.575026	-1.081322	0.176043
C	2.992188	-1.193495	1.357946
H	3.018181	-0.105452	1.293194
H	3.984441	-1.630305	1.230589
H	2.558482	-1.524266	2.301138
C	2.782044	-1.075377	-1.376032
H	3.757513	-1.556441	-1.469477
H	2.179891	-1.282954	-2.259859
H	2.877426	-0.002704	-1.208894
