# Supplementary material for: Stabilization of Zwitterionic Versus Canonical Glycine by DMSO Molecules
Source: Pharmaceuticals (Basel). 2025 Aug 6;18(8):1168. doi: 10.3390/ph18081168 (PMC12389192; doi:10.3390/ph18081168)
Supplement: Supplementary file 1 [file pharmaceuticals-18-01168-s001.zip › XYZ/Gly-2DMSO/gly_2DMSO122.xyz]

C	-2.692499	-0.527401	0.103208
O	-2.331755	0.608874	0.327978
C	-4.151146	-0.934593	-0.085921
H	-4.375164	-1.708441	0.654617
H	-4.234049	-1.426976	-1.059666
O	-1.873594	-1.571731	-0.011353
H	-0.921405	-1.308523	0.133958
H	-4.930117	0.851392	-0.680462
N	-5.128203	0.134199	0.009803
H	-5.057416	0.590926	0.913455
S	1.314295	2.549287	-0.175671
O	2.551769	1.653275	-0.268559
C	0.107761	1.865938	-1.360796
H	0.541396	2.002253	-2.350949
H	-0.040248	0.814262	-1.1282
H	-0.831612	2.411102	-1.269607
C	0.44208	2.071815	1.355443
H	-0.543221	2.537933	1.363492
H	0.356348	0.986746	1.368899
H	1.049929	2.438789	2.182342
S	1.941571	-1.413098	-0.376084
O	0.665165	-1.024402	0.394198
C	3.308692	-1.062212	0.764733
H	4.223683	-1.48448	0.345657
H	3.366497	0.024285	0.80733
H	3.06993	-1.504118	1.732657
C	1.994143	-3.235661	-0.276091
H	1.89481	-3.538349	0.766714
H	1.153566	-3.611344	-0.858467
H	2.933784	-3.589317	-0.703875
