# Supplementary material for: Stabilization of Zwitterionic Versus Canonical Glycine by DMSO Molecules
Source: Pharmaceuticals (Basel). 2025 Aug 6;18(8):1168. doi: 10.3390/ph18081168 (PMC12389192; doi:10.3390/ph18081168)
Supplement: Supplementary file 1 [file pharmaceuticals-18-01168-s001.zip › XYZ/Gly-2DMSO/gly_2DMSO123.xyz]

C	0.147202	2.36299	-0.207648
O	-1.003125	2.334025	-0.58495
C	0.605934	1.83697	1.154513
H	0.086729	2.421981	1.91761
H	0.252605	0.805077	1.232746
O	1.144718	2.846317	-0.946064
H	1.939176	2.734226	-0.351446
H	2.48923	1.019013	1.205903
N	2.062654	1.947349	1.267257
H	2.353764	2.397771	2.124643
S	2.519699	-1.6726	-0.407321
O	2.787694	-0.769296	0.796617
C	1.293435	-2.904999	0.149477
H	1.026991	-3.537558	-0.699733
H	1.784044	-3.500546	0.918672
H	0.418531	-2.384227	0.539687
C	1.412955	-0.748358	-1.529577
H	1.943859	0.155669	-1.825329
H	1.223462	-1.369248	-2.407614
H	0.483072	-0.52029	-1.007731
S	-2.557242	-0.211601	0.443798
O	-1.18837	-0.8799	0.306894
C	-3.725661	-1.582271	0.761504
H	-4.745506	-1.193599	0.764637
H	-3.595754	-2.346009	-0.006244
H	-3.47729	-1.988512	1.741249
C	-3.117747	0.171545	-1.247515
H	-2.466945	0.966935	-1.603605
H	-3.026331	-0.728203	-1.857496
H	-4.151572	0.51886	-1.204877
