# Supplementary material for: Stabilization of Zwitterionic Versus Canonical Glycine by DMSO Molecules
Source: Pharmaceuticals (Basel). 2025 Aug 6;18(8):1168. doi: 10.3390/ph18081168 (PMC12389192; doi:10.3390/ph18081168)
Supplement: Supplementary file 1 [file pharmaceuticals-18-01168-s001.zip › XYZ/Gly-2DMSO/gly_2DMSO124.xyz]

C	3.841485	0.32272	-0.055205
O	4.855022	0.777043	-0.519916
C	2.457638	0.959076	-0.254608
H	2.346909	1.164685	-1.323343
H	2.485604	1.925863	0.255784
O	3.799917	-0.781734	0.700621
H	2.835621	-0.881891	0.907868
H	0.848117	-0.342051	-0.432302
N	1.40205	0.107906	0.294961
H	0.733397	0.632082	0.85676
S	-1.643362	-2.063391	-0.23924
O	-0.936238	-1.056869	-1.151866
C	-0.834064	-3.66951	-0.545516
H	0.244308	-3.541926	-0.445083
H	-1.087223	-3.967201	-1.562053
H	-1.213868	-4.402119	0.168425
C	-1.019582	-1.79431	1.453489
H	-1.524349	-2.49815	2.117584
H	0.061521	-1.929508	1.473243
H	-1.265263	-0.761996	1.707504
S	-1.824811	2.322818	0.349218
O	-1.083472	1.416436	1.332899
C	-3.307241	1.396098	-0.186417
H	-3.866518	2.009667	-0.894721
H	-3.906395	1.218595	0.705792
H	-2.989741	0.45985	-0.643666
C	-0.93769	2.212686	-1.245715
H	-0.840829	1.159938	-1.511854
H	0.036132	2.67861	-1.101788
H	-1.506127	2.769809	-1.992598
