# Supplementary material for: Stabilization of Zwitterionic Versus Canonical Glycine by DMSO Molecules
Source: Pharmaceuticals (Basel). 2025 Aug 6;18(8):1168. doi: 10.3390/ph18081168 (PMC12389192; doi:10.3390/ph18081168)
Supplement: Supplementary file 1 [file pharmaceuticals-18-01168-s001.zip › XYZ/Gly-2DMSO/gly_2DMSO125.xyz]

C	-0.958944	2.385595	-0.445562
O	-1.926706	2.997958	-0.827089
C	-0.386971	2.626963	0.950431
H	-1.254819	2.842102	1.58473
H	0.192197	3.554248	0.882016
O	-0.359954	1.490467	-1.234941
H	0.445262	1.05452	-0.869471
H	0.854936	1.819903	2.346752
N	0.476874	1.555185	1.442687
H	-0.073082	0.702533	1.577842
S	-2.090614	-0.889668	0.092316
O	-1.090578	-0.922263	1.255683
C	-3.329602	-2.16825	0.492727
H	-3.885621	-1.812173	1.358896
H	-2.812596	-3.098534	0.730871
H	-4.000732	-2.292951	-0.358683
C	-1.294238	-1.755114	-1.29718
H	-1.036148	-2.768305	-0.984737
H	-0.398223	-1.187368	-1.547821
H	-1.987214	-1.764821	-2.140011
S	2.777352	-0.896155	-0.524357
O	1.621144	-0.266784	-1.306796
C	2.013042	-1.843879	0.837637
H	2.765721	-2.043998	1.601659
H	1.66677	-2.783519	0.408079
H	1.15917	-1.288147	1.224578
C	3.492247	0.457951	0.464809
H	4.013407	1.108837	-0.236725
H	2.662285	0.98645	0.93771
H	4.198307	0.043485	1.186135
