# Supplementary material for: Stabilization of Zwitterionic Versus Canonical Glycine by DMSO Molecules
Source: Pharmaceuticals (Basel). 2025 Aug 6;18(8):1168. doi: 10.3390/ph18081168 (PMC12389192; doi:10.3390/ph18081168)
Supplement: Supplementary file 1 [file pharmaceuticals-18-01168-s001.zip › XYZ/Gly-2DMSO/gly_2DMSO126.xyz]

C	-0.618302	1.715843	-0.830263
O	-1.81887	1.726065	-1.024716
C	0.009087	2.334445	0.420945
H	0.087453	3.410401	0.22941
H	1.027635	1.968046	0.540669
O	0.208296	1.177823	-1.723403
H	1.131173	1.077425	-1.360435
H	-1.670947	2.512768	1.555997
N	-0.741747	2.115048	1.649168
H	-0.85996	1.111968	1.770289
S	3.100701	-0.493578	0.009293
O	2.611946	0.763991	-0.723351
C	2.367376	-0.442173	1.680662
H	2.720883	-1.317206	2.229435
H	2.737219	0.465903	2.15543
H	1.280406	-0.443355	1.604659
C	2.097756	-1.874137	-0.634887
H	2.322164	-1.952684	-1.69789
H	2.395792	-2.788194	-0.11816
H	1.048083	-1.642054	-0.453181
S	-2.001089	-1.588928	0.38539
O	-0.691869	-0.883651	0.76835
C	-2.137698	-1.47849	-1.431865
H	-3.097086	-1.908189	-1.725936
H	-2.050134	-0.435622	-1.736031
H	-1.324346	-2.0746	-1.843943
C	-3.353696	-0.432284	0.792071
H	-3.362274	-0.330724	1.87698
H	-3.158067	0.522329	0.303869
H	-4.292719	-0.874502	0.454714
