# Supplementary material for: Stabilization of Zwitterionic Versus Canonical Glycine by DMSO Molecules
Source: Pharmaceuticals (Basel). 2025 Aug 6;18(8):1168. doi: 10.3390/ph18081168 (PMC12389192; doi:10.3390/ph18081168)
Supplement: Supplementary file 1 [file pharmaceuticals-18-01168-s001.zip › XYZ/Gly-2DMSO/gly_2DMSO127.xyz]

C	0.782298	1.799707	0.731338
O	1.861894	1.71701	1.288808
C	0.645766	2.475898	-0.629514
H	0.278708	3.490783	-0.437781
H	1.664006	2.568804	-1.027529
O	-0.310837	1.325637	1.300775
H	-1.139554	1.346685	0.742038
H	0.068251	0.872859	-1.743175
N	-0.303244	1.782193	-1.483961
H	-0.522414	2.318857	-2.313488
S	-3.117343	-0.553744	0.161835
O	-2.756287	0.900438	0.457881
C	-2.485366	-0.951113	-1.508901
H	-2.933237	-0.224805	-2.185494
H	-1.398964	-0.885072	-1.518061
H	-2.822076	-1.958414	-1.762567
C	-1.918976	-1.583093	1.082224
H	-2.11796	-2.631699	0.853024
H	-0.914534	-1.291844	0.777558
H	-2.082966	-1.387307	2.140851
S	2.118698	-1.547614	-0.470878
O	0.800076	-0.878431	-0.875475
C	3.437616	-0.312459	-0.737886
H	4.385253	-0.752215	-0.421397
H	3.461637	-0.113772	-1.80896
H	3.207288	0.589091	-0.169511
C	2.158946	-1.538712	1.354746
H	1.985135	-0.523344	1.713007
H	3.130477	-1.917104	1.677897
H	1.3715	-2.213722	1.688054
