# Supplementary material for: Stabilization of Zwitterionic Versus Canonical Glycine by DMSO Molecules
Source: Pharmaceuticals (Basel). 2025 Aug 6;18(8):1168. doi: 10.3390/ph18081168 (PMC12389192; doi:10.3390/ph18081168)
Supplement: Supplementary file 1 [file pharmaceuticals-18-01168-s001.zip › XYZ/Gly-2DMSO/gly_2DMSO128.xyz]

C	-0.79465	-1.58094	-0.834936
O	-1.983308	-1.564955	-1.095681
C	-0.255311	-2.168649	0.470317
H	-0.005409	-1.30348	1.090902
H	0.683867	-2.691465	0.280945
O	0.091525	-1.041487	-1.661186
H	1.010536	-1.036532	-1.267237
H	-1.336769	-3.886392	0.664797
N	-1.172904	-3.035444	1.193556
H	-2.078357	-2.583068	1.271725
S	-1.829416	1.834264	0.446228
O	-0.470934	1.154721	0.644944
C	-2.218445	1.710356	-1.333656
H	-1.480684	2.317901	-1.856462
H	-2.157417	0.667622	-1.64608
H	-3.21762	2.120398	-1.492662
C	-3.09389	0.658421	1.041386
H	-4.077042	1.109926	0.896589
H	-2.904686	0.513358	2.104524
H	-3.001041	-0.275966	0.48765
S	3.1625	0.260211	0.027543
O	2.485615	-0.958481	-0.617107
C	2.443361	0.434919	1.695639
H	1.367199	0.589646	1.61516
H	2.6821	-0.483335	2.231207
H	2.926989	1.284111	2.182572
C	2.378127	1.727223	-0.719423
H	2.807472	2.618398	-0.257861
H	1.303023	1.667366	-0.543545
H	2.620489	1.701642	-1.781186
