# Supplementary material for: Stabilization of Zwitterionic Versus Canonical Glycine by DMSO Molecules
Source: Pharmaceuticals (Basel). 2025 Aug 6;18(8):1168. doi: 10.3390/ph18081168 (PMC12389192; doi:10.3390/ph18081168)
Supplement: Supplementary file 1 [file pharmaceuticals-18-01168-s001.zip › XYZ/Gly-2DMSO/gly_2DMSO129.xyz]

C	0.675651	1.739351	0.883634
O	1.220257	1.801852	1.959937
C	1.124499	2.522567	-0.345859
H	2.216654	2.491277	-0.36023
H	0.818415	3.560248	-0.178841
O	-0.4009	0.964831	0.684372
H	-0.605704	0.957208	-0.286859
H	0.353088	2.699749	-2.258028
N	0.485918	1.99505	-1.545215
H	1.047194	1.230602	-1.914144
S	2.575201	-1.417717	-0.536294
O	2.435502	-0.040271	-1.176199
C	3.239673	-1.119512	1.140544
H	2.645815	-0.341197	1.62216
H	4.269818	-0.787335	1.017389
H	3.212596	-2.052415	1.706625
C	0.90301	-1.94442	-0.020785
H	0.971598	-2.966873	0.356321
H	0.518755	-1.2599	0.732219
H	0.264315	-1.897432	-0.902546
S	-3.128514	-0.804268	-0.393398
O	-1.861899	-0.535657	-1.195842
C	-2.598421	-1.413877	1.250514
H	-1.866105	-0.719294	1.660578
H	-3.475968	-1.504992	1.892843
H	-2.152926	-2.395411	1.09216
C	-3.736122	0.824894	0.178618
H	-4.611344	0.675215	0.813097
H	-4.012408	1.383448	-0.714864
H	-2.935634	1.333473	0.715569
