# Supplementary material for: Stabilization of Zwitterionic Versus Canonical Glycine by DMSO Molecules
Source: Pharmaceuticals (Basel). 2025 Aug 6;18(8):1168. doi: 10.3390/ph18081168 (PMC12389192; doi:10.3390/ph18081168)
Supplement: Supplementary file 1 [file pharmaceuticals-18-01168-s001.zip › XYZ/Gly-2DMSO/gly_2DMSO13.xyz]

C	1.674321	-1.616366	0.306005
O	0.918297	-1.842915	1.221894
C	3.082923	-1.047838	0.475455
H	3.719661	-1.877047	0.798108
H	3.052769	-0.310558	1.280856
O	1.350016	-1.844954	-0.970575
H	2.123606	-1.484724	-1.480492
H	4.54835	-0.57372	-0.910384
N	3.543553	-0.515022	-0.806594
H	3.240118	0.461144	-0.869696
S	-3.036707	-0.507702	-0.225312
O	-2.480929	0.871369	0.125551
C	-2.437404	-1.657306	1.060627
H	-2.778032	-2.663364	0.808038
H	-2.8941	-1.338495	1.997211
H	-1.348953	-1.620929	1.121239
C	-2.013167	-1.152778	-1.594782
H	-0.963122	-1.15366	-1.306814
H	-2.353187	-2.162148	-1.833529
H	-2.182331	-0.493046	-2.445249
S	0.452924	1.499741	-0.09956
O	1.960979	1.784925	-0.211931
C	-0.390931	3.049812	-0.549135
H	-0.16765	3.232374	-1.599759
H	-1.458637	2.895961	-0.401001
H	0.008025	3.857368	0.065688
C	0.07736	1.531781	1.683189
H	0.511854	0.62886	2.110399
H	0.536896	2.42432	2.109666
H	-1.005127	1.518971	1.792153
