# Supplementary material for: Stabilization of Zwitterionic Versus Canonical Glycine by DMSO Molecules
Source: Pharmaceuticals (Basel). 2025 Aug 6;18(8):1168. doi: 10.3390/ph18081168 (PMC12389192; doi:10.3390/ph18081168)
Supplement: Supplementary file 1 [file pharmaceuticals-18-01168-s001.zip › XYZ/Gly-2DMSO/gly_2DMSO130.xyz]

C	0.012116	1.801562	0.655153
O	0.005562	0.741818	1.268639
C	-1.243456	2.61881	0.3896
H	-2.004164	2.318188	1.111063
H	-1.027339	3.677377	0.547108
O	1.082843	2.325545	0.084131
H	1.882184	1.711246	0.132299
H	-1.76979	1.439295	-1.210968
N	-1.75317	2.431707	-0.971352
H	-1.135257	2.886492	-1.635139
S	-2.501736	-1.462554	-0.4285
O	-1.619063	-0.586946	-1.313936
C	-1.370685	-2.307471	0.73396
H	-0.762626	-2.991294	0.142759
H	-0.754992	-1.549352	1.215896
H	-1.961068	-2.869049	1.459869
C	-3.263152	-0.356121	0.811749
H	-3.908317	-0.950103	1.461332
H	-2.468161	0.133038	1.373259
H	-3.855117	0.373584	0.260134
S	3.071099	-0.729318	-0.326737
O	3.159712	0.773894	-0.028533
C	2.412133	-1.491964	1.193684
H	1.549461	-0.906289	1.510019
H	3.207959	-1.4423	1.935927
H	2.156986	-2.533084	0.98889
C	1.610448	-0.969756	-1.391658
H	0.703983	-0.586187	-0.92536
H	1.815037	-0.432072	-2.316919
H	1.516745	-2.036318	-1.604258
