# Supplementary material for: Stabilization of Zwitterionic Versus Canonical Glycine by DMSO Molecules
Source: Pharmaceuticals (Basel). 2025 Aug 6;18(8):1168. doi: 10.3390/ph18081168 (PMC12389192; doi:10.3390/ph18081168)
Supplement: Supplementary file 1 [file pharmaceuticals-18-01168-s001.zip › XYZ/Gly-2DMSO/gly_2DMSO131.xyz]

C	0.784268	1.878995	0.657897
O	1.904996	1.817891	1.12756
C	0.51657	2.479605	-0.727201
H	0.019235	3.44431	-0.579462
H	1.497169	2.690439	-1.157918
O	-0.255184	1.419504	1.351174
H	-1.102874	1.376665	0.833621
H	-1.243976	1.642526	-1.351559
N	-0.273224	1.671644	-1.648064
H	0.066227	0.712734	-1.623542
S	-3.07098	-0.499357	0.170894
O	-2.584309	0.960804	0.175825
C	-2.470093	-1.240266	-1.386339
H	-2.908559	-0.658199	-2.196249
H	-1.380591	-1.211308	-1.410979
H	-2.836108	-2.267927	-1.429943
C	-1.957717	-1.405284	1.296903
H	-2.240375	-2.45936	1.2764
H	-0.932302	-1.257122	0.95751
H	-2.111965	-0.992496	2.292805
S	2.086467	-1.596408	-0.392629
O	0.675505	-1.046462	-0.643265
C	3.25312	-0.321826	-0.982609
H	3.070678	0.611507	-0.449939
H	3.073938	-0.210989	-2.05165
H	4.268128	-0.685181	-0.811703
C	2.397526	-1.39313	1.394175
H	3.433849	-1.669848	1.596495
H	2.197089	-0.358111	1.674966
H	1.725106	-2.079366	1.908049
