# Supplementary material for: Stabilization of Zwitterionic Versus Canonical Glycine by DMSO Molecules
Source: Pharmaceuticals (Basel). 2025 Aug 6;18(8):1168. doi: 10.3390/ph18081168 (PMC12389192; doi:10.3390/ph18081168)
Supplement: Supplementary file 1 [file pharmaceuticals-18-01168-s001.zip › XYZ/Gly-2DMSO/gly_2DMSO132.xyz]

C	-0.618161	1.71575	-0.830192
O	-1.818786	1.72615	-1.024249
C	0.009622	2.334152	0.420912
H	1.028174	1.967696	0.540321
H	0.087926	3.410138	0.229586
O	0.208159	1.177766	-1.723587
H	1.130979	1.07693	-1.360548
H	-0.859132	1.111418	1.770117
N	-0.740941	2.114547	1.649351
H	-1.670202	2.51217	1.556305
S	3.100931	-0.493817	0.009069
O	2.612128	0.76305	-0.72479
C	2.36787	-0.440519	1.680463
H	2.738849	0.46734	2.154757
H	1.280907	-0.440305	1.604541
H	2.720172	-1.315718	2.229736
C	2.098002	-1.875176	-0.633304
H	2.397273	-2.788718	-0.11636
H	1.048339	-1.643755	-0.450693
H	2.321416	-1.954254	-1.69648
S	-2.001709	-1.588741	0.385009
O	-0.691852	-0.884483	0.767591
C	-3.353447	-0.431722	0.793297
H	-4.292908	-0.873373	0.456399
H	-3.361207	-0.330699	1.878263
H	-3.157871	0.52307	0.305423
C	-2.139468	-1.477239	-1.432057
H	-2.051872	-0.434243	-1.735808
H	-3.099081	-1.906675	-1.725768
H	-1.326433	-2.073254	-1.844922
