# Supplementary material for: Stabilization of Zwitterionic Versus Canonical Glycine by DMSO Molecules
Source: Pharmaceuticals (Basel). 2025 Aug 6;18(8):1168. doi: 10.3390/ph18081168 (PMC12389192; doi:10.3390/ph18081168)
Supplement: Supplementary file 1 [file pharmaceuticals-18-01168-s001.zip › XYZ/Gly-2DMSO/gly_2DMSO133.xyz]

C	-2.586069	1.253958	0.071418
O	-3.380231	0.573972	-0.536152
C	-1.536864	2.135917	-0.609386
H	-1.120538	1.580121	-1.451786
H	-2.07639	2.994318	-1.020076
O	-2.549637	1.319119	1.402932
H	-1.748828	1.871088	1.592766
H	-0.274779	3.536815	0.235835
N	-0.523806	2.563497	0.358486
H	0.318221	1.995972	0.23434
S	-0.757039	-1.381647	0.102445
O	0.475668	-2.20956	0.472209
C	-0.862982	-1.394492	-1.716635
H	-0.032955	-0.782126	-2.065039
H	-1.81838	-0.958386	-2.009683
H	-0.762865	-2.423495	-2.064246
C	-2.209429	-2.434977	0.426493
H	-2.240181	-2.600498	1.502645
H	-2.090337	-3.383014	-0.099134
H	-3.09849	-1.892429	0.103966
S	2.708463	-0.140652	-0.306626
O	1.46938	0.713347	-0.599805
C	2.740782	-0.424497	1.491715
H	1.92684	-1.123546	1.681221
H	2.591946	0.528823	2.001015
H	3.702023	-0.869209	1.755666
C	4.109615	1.03114	-0.383638
H	4.181045	1.372402	-1.415636
H	5.026659	0.513958	-0.09632
H	3.909108	1.874185	0.278697
