# Supplementary material for: Stabilization of Zwitterionic Versus Canonical Glycine by DMSO Molecules
Source: Pharmaceuticals (Basel). 2025 Aug 6;18(8):1168. doi: 10.3390/ph18081168 (PMC12389192; doi:10.3390/ph18081168)
Supplement: Supplementary file 1 [file pharmaceuticals-18-01168-s001.zip › XYZ/Gly-2DMSO/gly_2DMSO134.xyz]

C	-2.793299	-0.498339	0.000061
O	-2.282842	0.603415	-0.000116
C	-4.301508	-0.733709	0.000251
H	-4.539092	-1.351013	0.87194
H	-4.539253	-1.351836	-0.870803
O	-2.118501	-1.644787	0.000164
H	-1.131901	-1.482812	0.000232
H	-4.919697	1.029439	-0.810675
N	-5.132267	0.456594	-0.000232
H	-4.919019	1.030551	0.809247
S	1.486101	2.369002	-0.000021
O	2.717267	1.452953	0.000186
C	0.422928	1.801734	1.369858
H	-0.51997	2.347283	1.332093
H	0.961973	2.02605	2.290212
H	0.250702	0.734434	1.246179
C	0.423046	1.801141	-1.369783
H	0.250391	0.734005	-1.245311
H	0.962486	2.024571	-2.290121
H	-0.519655	2.347082	-1.332732
S	1.727265	-2.044674	-0.000143
O	0.458633	-1.168105	0.000552
C	2.744302	-1.40563	1.368032
H	3.692271	-1.946779	1.370682
H	2.885565	-0.335029	1.205277
H	2.195797	-1.610966	2.286699
C	2.743516	-1.404875	-1.368533
H	2.194643	-1.609737	-2.287089
H	2.884917	-0.33437	-1.205297
H	3.69149	-1.946022	-1.371906
