# Supplementary material for: Stabilization of Zwitterionic Versus Canonical Glycine by DMSO Molecules
Source: Pharmaceuticals (Basel). 2025 Aug 6;18(8):1168. doi: 10.3390/ph18081168 (PMC12389192; doi:10.3390/ph18081168)
Supplement: Supplementary file 1 [file pharmaceuticals-18-01168-s001.zip › XYZ/Gly-2DMSO/gly_2DMSO135.xyz]

C	-2.377852	-0.965758	-0.024304
O	-1.15263	-0.949841	-0.008796
C	-3.148534	-2.284467	-0.071986
H	-2.809412	-2.869879	0.7883
H	-2.784171	-2.821942	-0.952856
O	-3.138246	0.104037	-0.002858
H	-2.589679	0.968822	0.029979
H	-4.927649	-1.717449	-0.894165
N	-4.600311	-2.245061	-0.09178
H	-4.950884	-1.756959	0.725664
S	3.058579	-0.844176	-0.484916
O	2.982141	0.604918	-0.016201
C	4.659188	-1.482743	0.123479
H	4.727678	-1.297355	1.196096
H	5.438299	-0.933041	-0.402914
H	4.731711	-2.547974	-0.101765
C	1.987881	-1.823137	0.622665
H	0.953056	-1.56752	0.395273
H	2.233218	-1.570622	1.655466
H	2.160136	-2.883025	0.426032
S	-0.388114	2.619555	0.05628
O	-1.906077	2.340783	0.078743
C	0.282487	1.692603	-1.358519
H	-0.092337	0.671464	-1.303518
H	1.370805	1.713799	-1.289264
H	-0.074353	2.197849	-2.255349
C	0.334015	1.627323	1.399609
H	-0.094994	0.628304	1.341869
H	1.415007	1.590361	1.257415
H	0.063694	2.122428	2.331603
