# Supplementary material for: Stabilization of Zwitterionic Versus Canonical Glycine by DMSO Molecules
Source: Pharmaceuticals (Basel). 2025 Aug 6;18(8):1168. doi: 10.3390/ph18081168 (PMC12389192; doi:10.3390/ph18081168)
Supplement: Supplementary file 1 [file pharmaceuticals-18-01168-s001.zip › XYZ/Gly-2DMSO/gly_2DMSO136.xyz]

C	1.321136	2.036453	0.060308
O	2.47725	1.755868	-0.173677
C	0.218195	2.058201	-0.995716
H	0.582278	2.619812	-1.859676
H	0.088988	1.016401	-1.300307
O	0.880652	2.324464	1.2832
H	-0.083005	2.533434	1.129219
H	-1.804441	1.936912	-0.587264
N	-1.023951	2.579083	-0.420774
H	-1.261667	3.49382	-0.783444
S	1.90486	-1.829272	-0.038471
O	0.574644	-1.081911	-0.178152
C	2.779595	-1.078171	1.376834
H	2.874772	-0.005126	1.211971
H	3.755177	-1.558942	1.470574
H	2.176441	-1.287799	2.259475
C	2.993524	-1.191109	-1.357039
H	3.985314	-1.629006	-1.229889
H	2.560406	-1.519046	-2.301468
H	3.020112	-0.103272	-1.289158
S	-3.221097	-0.632487	0.156453
O	-2.972805	0.535187	-0.799345
C	-2.042206	-0.430987	1.538945
H	-1.026821	-0.412571	1.141276
H	-2.300092	0.50538	2.032497
H	-2.177471	-1.265051	2.230582
C	-2.429292	-2.090122	-0.603834
H	-2.556006	-2.942242	0.067338
H	-1.372998	-1.870667	-0.767812
H	-2.957171	-2.271924	-1.539408
