# Supplementary material for: Stabilization of Zwitterionic Versus Canonical Glycine by DMSO Molecules
Source: Pharmaceuticals (Basel). 2025 Aug 6;18(8):1168. doi: 10.3390/ph18081168 (PMC12389192; doi:10.3390/ph18081168)
Supplement: Supplementary file 1 [file pharmaceuticals-18-01168-s001.zip › XYZ/Gly-2DMSO/gly_2DMSO137.xyz]

C	2.729514	0.798626	-0.052201
O	3.322414	-0.137911	0.432279
C	2.004936	1.858487	0.781147
H	1.483155	1.350452	1.594929
H	2.783324	2.480662	1.232036
O	2.65406	1.014807	-1.364514
H	2.045035	1.793124	-1.44371
H	1.14253	3.637703	0.177132
N	1.120847	2.656538	-0.069796
H	0.161962	2.313079	0.028803
S	0.355117	-1.463782	-0.208587
O	-1.029495	-2.035271	-0.539456
C	0.470419	-1.431624	1.609735
H	-0.187767	-0.626224	1.931185
H	1.504408	-1.226891	1.887284
H	0.132308	-2.395528	1.992849
C	1.546273	-2.813481	-0.493455
H	2.533918	-2.454861	-0.202465
H	1.239632	-3.690881	0.076946
H	1.522219	-3.029149	-1.560885
S	-2.705908	1.070455	0.097741
O	-1.251518	1.158818	0.584851
C	-2.639535	0.459723	-1.620312
H	-2.090733	-0.484544	-1.626546
H	-3.663445	0.33817	-1.979159
H	-2.131068	1.226843	-2.203791
C	-3.394763	-0.440622	0.852001
H	-4.410413	-0.578215	0.476331
H	-3.416838	-0.268903	1.927744
H	-2.74626	-1.277538	0.586657
