# Supplementary material for: Stabilization of Zwitterionic Versus Canonical Glycine by DMSO Molecules
Source: Pharmaceuticals (Basel). 2025 Aug 6;18(8):1168. doi: 10.3390/ph18081168 (PMC12389192; doi:10.3390/ph18081168)
Supplement: Supplementary file 1 [file pharmaceuticals-18-01168-s001.zip › XYZ/Gly-2DMSO/gly_2DMSO138.xyz]

C	0.620697	1.713539	-0.831237
O	1.821216	1.721824	-1.025941
C	-0.005493	2.333505	0.41974
H	-0.088587	3.408538	0.224765
H	-1.022354	1.963804	0.543175
O	-0.207095	1.177591	-1.724498
H	-1.129772	1.077754	-1.360876
H	0.867712	1.119295	1.774075
N	0.748995	2.121475	1.646884
H	1.677858	2.518768	1.54864
S	1.997928	-1.590325	0.386214
O	0.689264	-0.882852	0.766889
C	2.137319	-1.481508	-1.430909
H	1.323475	-2.076528	-1.843603
H	2.051953	-0.438755	-1.736129
H	3.096344	-1.913194	-1.723257
C	3.351795	-0.435664	0.794018
H	4.290584	-0.879629	0.45829
H	3.359083	-0.333368	1.878871
H	3.15848	0.518952	0.304912
S	-3.101664	-0.491009	0.009557
O	-2.610549	0.765802	-0.722734
C	-2.100364	-1.873197	-0.633747
H	-2.323767	-1.95124	-1.696986
H	-2.400804	-2.786778	-0.117542
H	-1.050488	-1.643031	-0.45091
C	-2.369195	-0.440428	1.681286
H	-1.282195	-0.44028	1.605406
H	-2.740142	0.466739	2.156926
H	-2.72181	-1.316431	2.229078
