# Supplementary material for: Stabilization of Zwitterionic Versus Canonical Glycine by DMSO Molecules
Source: Pharmaceuticals (Basel). 2025 Aug 6;18(8):1168. doi: 10.3390/ph18081168 (PMC12389192; doi:10.3390/ph18081168)
Supplement: Supplementary file 1 [file pharmaceuticals-18-01168-s001.zip › XYZ/Gly-2DMSO/gly_2DMSO139.xyz]

C	0.083182	1.778767	0.157034
O	-0.856649	1.689145	0.930384
C	1.233577	2.752702	0.371784
H	1.4113	2.777038	1.448273
H	0.841416	3.742092	0.10417
O	0.161387	1.073659	-0.970407
H	-0.608822	0.435083	-1.021388
H	2.844437	1.609268	-0.012242
N	2.482472	2.50879	-0.323228
H	2.324404	2.448385	-1.323238
S	-3.037583	-0.847767	-0.352429
O	-1.69547	-0.777695	-1.102108
C	-3.712457	0.846405	-0.349541
H	-4.64453	0.842772	0.218154
H	-3.911738	1.101458	-1.389799
H	-2.971619	1.513796	0.089818
C	-2.62531	-0.948759	1.422137
H	-2.165591	-1.92333	1.581148
H	-3.552457	-0.879771	1.9938
H	-1.938264	-0.137507	1.66212
S	2.608777	-1.548919	0.347573
O	2.594084	-0.168883	0.990879
C	2.55573	-1.280283	-1.462436
H	2.381482	-2.235212	-1.960847
H	1.766925	-0.56099	-1.679824
H	3.528168	-0.88131	-1.749745
C	0.919636	-2.230773	0.512815
H	0.718961	-2.277795	1.582935
H	0.90991	-3.236187	0.087134
H	0.196644	-1.590498	0.009077
