# Supplementary material for: Stabilization of Zwitterionic Versus Canonical Glycine by DMSO Molecules
Source: Pharmaceuticals (Basel). 2025 Aug 6;18(8):1168. doi: 10.3390/ph18081168 (PMC12389192; doi:10.3390/ph18081168)
Supplement: Supplementary file 1 [file pharmaceuticals-18-01168-s001.zip › XYZ/Gly-2DMSO/gly_2DMSO14.xyz]

C	-1.5584	-1.760309	0.066775
O	-0.49828	-2.241878	-0.261152
C	-2.656069	-1.354645	-0.919693
H	-2.175902	-0.833241	-1.752581
H	-3.08569	-2.280234	-1.312371
O	-1.885307	-1.527675	1.339112
H	-2.791904	-1.119711	1.278608
H	-4.599651	-0.709016	-0.596121
N	-3.670517	-0.56577	-0.222872
H	-3.41447	0.425082	-0.273484
S	3.101449	-0.371862	-0.098069
O	2.383966	0.933582	0.242807
C	2.480868	-1.628697	1.072637
H	2.785865	-1.301659	2.066125
H	2.952325	-2.584086	0.83451
H	1.396893	-1.705531	0.988734
C	2.289003	-1.035848	-1.593705
H	2.749102	-1.994526	-1.840182
H	2.475544	-0.316878	-2.39074
H	1.223221	-1.156599	-1.404703
S	-0.575111	1.501512	-0.138063
O	-2.073607	1.80013	-0.317978
C	0.297979	3.025241	-0.619681
H	0.117721	3.163723	-1.685173
H	1.357573	2.873147	-0.420355
H	-0.122483	3.858957	-0.056247
C	-0.253808	1.596331	1.652841
H	0.824062	1.550695	1.795472
H	-0.69356	2.520823	2.029187
H	-0.738052	0.729307	2.100178
