# Supplementary material for: Stabilization of Zwitterionic Versus Canonical Glycine by DMSO Molecules
Source: Pharmaceuticals (Basel). 2025 Aug 6;18(8):1168. doi: 10.3390/ph18081168 (PMC12389192; doi:10.3390/ph18081168)
Supplement: Supplementary file 1 [file pharmaceuticals-18-01168-s001.zip › XYZ/Gly-2DMSO/gly_2DMSO140.xyz]

C	1.265966	1.619851	0.150795
O	0.13373	1.431264	-0.23736
C	2.438004	1.951916	-0.765415
H	2.341066	3.007536	-1.037126
H	2.327064	1.351919	-1.670088
O	1.592682	1.560223	1.441271
H	2.576154	1.68501	1.449542
H	3.963677	0.756645	-0.14378
N	3.691408	1.73198	-0.043687
H	4.437333	2.333199	-0.368981
S	-3.680011	0.591934	0.135939
O	-4.863776	-0.357613	0.088703
C	-2.396775	-0.212339	1.162176
H	-2.272256	-1.23775	0.809756
H	-2.771374	-0.214531	2.185137
H	-1.473709	0.362342	1.082417
C	-2.804116	0.424105	-1.462136
H	-1.863034	0.97222	-1.415317
H	-2.645798	-0.637857	-1.657383
H	-3.463387	0.84418	-2.220986
S	1.906309	-2.131934	-0.188557
O	2.826384	-0.942525	-0.451544
C	0.399172	-1.831258	-1.176326
H	0.040304	-0.82312	-0.974469
H	0.687691	-1.932403	-2.22195
H	-0.347748	-2.58512	-0.922511
C	1.161419	-1.860455	1.458046
H	0.405691	-2.627831	1.632715
H	0.735824	-0.859806	1.50556
H	1.967704	-1.960211	2.183757
