# Supplementary material for: Stabilization of Zwitterionic Versus Canonical Glycine by DMSO Molecules
Source: Pharmaceuticals (Basel). 2025 Aug 6;18(8):1168. doi: 10.3390/ph18081168 (PMC12389192; doi:10.3390/ph18081168)
Supplement: Supplementary file 1 [file pharmaceuticals-18-01168-s001.zip › XYZ/Gly-2DMSO/gly_2DMSO141.xyz]

C	-0.618251	1.716206	-0.829928
O	-1.819001	1.727095	-1.023258
C	0.010477	2.334205	0.420947
H	0.087938	3.410339	0.230165
H	1.029367	1.968297	0.539111
O	0.20731	1.177981	-1.72386
H	1.130348	1.076473	-1.361467
H	-0.856514	1.110167	1.770325
N	-0.73873	2.11341	1.649993
H	-1.668185	2.510894	1.558281
S	-2.001736	-1.588692	0.384904
O	-0.691676	-0.884756	0.767435
C	-3.353121	-0.431418	0.793575
H	-3.157281	0.523461	0.305974
H	-3.360812	-0.330747	1.878572
H	-4.292695	-0.872758	0.45658
C	-2.139552	-1.476737	-1.432121
H	-3.099299	-1.905796	-1.725937
H	-2.051704	-0.433693	-1.73563
H	-1.326671	-2.072868	-1.845114
S	3.100448	-0.493939	0.008602
O	2.61104	0.762474	-0.725612
C	2.097563	-1.875759	-0.632875
H	2.39705	-2.789057	-0.115627
H	2.320637	-1.95529	-1.696083
H	1.047962	-1.644306	-0.449901
C	2.367875	-0.440147	1.680209
H	1.280897	-0.440337	1.604503
H	2.738709	0.468006	2.154033
H	2.720624	-1.315032	2.229699
