# Supplementary material for: Stabilization of Zwitterionic Versus Canonical Glycine by DMSO Molecules
Source: Pharmaceuticals (Basel). 2025 Aug 6;18(8):1168. doi: 10.3390/ph18081168 (PMC12389192; doi:10.3390/ph18081168)
Supplement: Supplementary file 1 [file pharmaceuticals-18-01168-s001.zip › XYZ/Gly-2DMSO/gly_2DMSO142.xyz]

C	0.617988	1.716316	-0.829822
O	1.818644	1.726626	-1.023789
C	-0.009761	2.334312	0.421473
H	-1.02852	1.96828	0.540472
H	-0.08753	3.410433	0.230622
O	-0.208284	1.178879	-1.723583
H	-1.131139	1.077778	-1.360788
H	0.857531	1.110453	1.770675
N	0.740389	2.113714	1.649953
H	1.670065	2.510419	1.557125
S	-3.100635	-0.494094	0.008799
O	-2.611917	0.763459	-0.72389
C	-2.097126	-1.874687	-0.634441
H	-1.047603	-1.643092	-0.451205
H	-2.396276	-2.788765	-0.118381
H	-2.320172	-1.952887	-1.697757
C	-2.367966	-0.441971	1.680418
H	-1.28099	-0.441389	1.60471
H	-2.739311	0.465395	2.155361
H	-2.720184	-1.317727	2.228861
S	2.001696	-1.588773	0.384787
O	0.691876	-0.884721	0.76777
C	3.353474	-0.431704	0.792924
H	4.292862	-0.8733	0.455754
H	3.157699	0.523135	0.30524
H	3.361472	-0.330851	1.877903
C	2.139038	-1.477023	-1.4323
H	2.051119	-0.434016	-1.735921
H	1.326118	-2.073247	-1.845082
H	3.098734	-1.906147	-1.726214
