# Supplementary material for: Stabilization of Zwitterionic Versus Canonical Glycine by DMSO Molecules
Source: Pharmaceuticals (Basel). 2025 Aug 6;18(8):1168. doi: 10.3390/ph18081168 (PMC12389192; doi:10.3390/ph18081168)
Supplement: Supplementary file 1 [file pharmaceuticals-18-01168-s001.zip › XYZ/Gly-2DMSO/gly_2DMSO143.xyz]

C	1.322096	2.036155	0.059214
O	2.477927	1.755645	-0.176245
C	0.217875	2.058186	-0.995422
H	0.088133	1.016543	-1.300301
H	0.580961	2.620031	-1.859684
O	0.883159	2.323978	1.282704
H	-0.08076	2.53263	1.130087
H	-1.804478	1.937297	-0.585361
N	-1.023543	2.578942	-0.418791
H	-1.261148	3.494141	-0.780418
S	1.904631	-1.829498	-0.037562
O	0.574514	-1.081849	-0.176917
C	2.780407	-1.07749	1.376625
H	2.875097	-0.004533	1.210907
H	3.756211	-1.557912	1.469827
H	2.178025	-1.286681	2.259913
C	2.99258	-1.192386	-1.357231
H	3.984441	-1.63023	-1.23038
H	2.558895	-1.520922	-2.30121
H	3.019217	-0.104498	-1.290038
S	-3.221765	-0.632432	0.156263
O	-2.973847	0.536846	-0.797694
C	-2.043236	-0.432421	1.539221
H	-1.02775	-0.413332	1.141875
H	-2.301482	0.503301	2.033796
H	-2.178438	-1.267348	2.229829
C	-2.429183	-2.088436	-0.606249
H	-2.554794	-2.941546	0.063878
H	-1.37314	-1.867791	-0.770319
H	-2.957301	-2.269471	-1.541828
