# Supplementary material for: Stabilization of Zwitterionic Versus Canonical Glycine by DMSO Molecules
Source: Pharmaceuticals (Basel). 2025 Aug 6;18(8):1168. doi: 10.3390/ph18081168 (PMC12389192; doi:10.3390/ph18081168)
Supplement: Supplementary file 1 [file pharmaceuticals-18-01168-s001.zip › XYZ/Gly-2DMSO/gly_2DMSO144.xyz]

C	-0.029039	0.350943	-0.292921
O	0.115851	-0.837968	-0.078099
C	-0.03703	1.421868	0.780431
H	1.018102	1.576553	1.02686
H	-0.560847	1.025458	1.651969
O	-0.160032	0.826084	-1.529216
H	-0.32351	1.795791	-1.391646
H	-1.628144	2.629424	0.350474
N	-0.619183	2.64677	0.230228
H	-0.230073	3.479555	0.652443
S	3.83998	-0.191801	0.136254
O	3.061619	1.073393	0.472569
C	3.118468	-1.53447	1.149163
H	2.038227	-1.54081	1.00028
H	3.369139	-1.310049	2.185503
H	3.572105	-2.482233	0.852928
C	3.220708	-0.786726	-1.479659
H	3.741991	-1.712132	-1.732075
H	2.143343	-0.938748	-1.424746
H	3.463222	-0.012397	-2.20646
S	-3.682193	-0.365709	0.155984
O	-2.937917	0.945276	0.382631
C	-2.876699	-1.608082	1.229845
H	-1.803221	-1.598884	1.038763
H	-3.31324	-2.586707	1.021907
H	-3.092913	-1.316368	2.257101
C	-3.098572	-1.042102	-1.439932
H	-2.014841	-1.146435	-1.423005
H	-3.591445	-2.001915	-1.605693
H	-3.4014	-0.330195	-2.206653
