# Supplementary material for: Stabilization of Zwitterionic Versus Canonical Glycine by DMSO Molecules
Source: Pharmaceuticals (Basel). 2025 Aug 6;18(8):1168. doi: 10.3390/ph18081168 (PMC12389192; doi:10.3390/ph18081168)
Supplement: Supplementary file 1 [file pharmaceuticals-18-01168-s001.zip › XYZ/Gly-2DMSO/gly_2DMSO145.xyz]

C	0.151429	2.361247	0.209159
O	-0.997809	2.331149	0.589709
C	0.606749	1.835947	-1.154426
H	0.086163	2.421935	-1.915854
H	0.252651	0.80432	-1.232666
O	1.150553	2.845335	0.944912
H	1.943505	2.733964	0.348236
H	2.352531	2.394356	-2.129649
N	2.063265	1.945973	-1.270561
H	2.489619	1.017613	-1.208287
S	-2.55757	-0.208376	-0.443328
O	-1.189975	-0.879593	-0.308134
C	-3.728707	-1.576086	-0.763773
H	-3.600156	-2.341701	0.002336
H	-3.481245	-1.980733	-1.744405
H	-4.74781	-1.185452	-0.765932
C	-3.117108	0.172369	1.24883
H	-2.464655	0.96571	1.606537
H	-3.027456	-0.728759	1.857024
H	-4.150242	0.521845	1.206987
S	2.51746	-1.67395	0.40783
O	2.786593	-0.771235	-0.796298
C	1.29143	-2.90632	-0.149496
H	1.024218	-3.538554	0.699717
H	0.416827	-2.38584	-0.540953
H	1.782775	-3.502151	-0.918026
C	1.410345	-0.748981	1.529121
H	0.480721	-0.52098	1.006783
H	1.220365	-1.369486	2.407336
H	1.9414	0.155009	1.824728
