# Supplementary material for: Stabilization of Zwitterionic Versus Canonical Glycine by DMSO Molecules
Source: Pharmaceuticals (Basel). 2025 Aug 6;18(8):1168. doi: 10.3390/ph18081168 (PMC12389192; doi:10.3390/ph18081168)
Supplement: Supplementary file 1 [file pharmaceuticals-18-01168-s001.zip › XYZ/Gly-2DMSO/gly_2DMSO146.xyz]

C	0.722205	-1.98101	0.524288
O	1.776441	-2.207553	1.082276
C	0.624083	-1.831798	-0.986888
H	0.104436	-0.892258	-1.18907
H	-0.020793	-2.64282	-1.351628
O	-0.41169	-1.862305	1.198381
H	-1.176016	-1.608866	0.604988
H	2.577682	-2.399601	-1.017602
N	1.961326	-1.820622	-1.581847
H	1.943276	-2.19396	-2.523493
S	-3.195548	0.17565	-0.118442
O	-2.438085	-1.15267	-0.281699
C	-2.496634	0.97928	1.362087
H	-2.980557	1.95049	1.481305
H	-2.736448	0.335818	2.20782
H	-1.419027	1.083203	1.225461
C	-2.491618	1.306725	-1.362488
H	-2.723246	0.874395	-2.335431
H	-2.983421	2.276194	-1.260256
H	-1.416274	1.386862	-1.196437
S	1.712533	1.957506	0.187554
O	0.333268	1.31545	-0.005257
C	2.722638	1.417532	-1.230216
H	3.760338	1.702836	-1.04641
H	2.611708	0.334713	-1.357397
H	2.343507	1.949363	-2.103
C	2.565681	0.986968	1.474518
H	1.995938	1.120475	2.393468
H	2.589376	-0.067058	1.199719
H	3.570862	1.394523	1.597688
