# Supplementary material for: Stabilization of Zwitterionic Versus Canonical Glycine by DMSO Molecules
Source: Pharmaceuticals (Basel). 2025 Aug 6;18(8):1168. doi: 10.3390/ph18081168 (PMC12389192; doi:10.3390/ph18081168)
Supplement: Supplementary file 1 [file pharmaceuticals-18-01168-s001.zip › XYZ/Gly-2DMSO/gly_2DMSO147.xyz]

C	-0.026739	0.35047	0.288354
O	0.118087	-0.837658	0.069255
C	-0.038147	1.425016	-0.781382
H	1.016272	1.581564	-1.02943
H	-0.563751	1.031167	-1.652979
O	-0.155154	0.821436	1.526508
H	-0.31921	1.791564	1.392499
H	-0.232603	3.482128	-0.645633
N	-0.620115	2.647513	-0.225578
H	-1.629319	2.629747	-0.343786
S	3.838144	-0.190452	-0.133087
O	3.058671	1.075227	-0.464867
C	3.215692	-0.795203	1.477925
H	3.454711	-0.024196	2.209412
H	2.138793	-0.949249	1.419683
H	3.738536	-1.720732	1.726731
C	3.121925	-1.528839	-1.155416
H	3.575401	-2.477577	-0.862095
H	3.376502	-1.29905	-2.189631
H	2.041092	-1.536972	-1.011027
S	-3.682039	-0.365654	-0.153885
O	-2.937769	0.944694	-0.384049
C	-2.879532	-1.609568	-1.228242
H	-1.805537	-1.599991	-1.04008
H	-3.315463	-2.587913	-1.017721
H	-3.098545	-1.319277	-2.255301
C	-3.094845	-1.040614	1.441392
H	-3.58797	-1.999913	1.609349
H	-3.395348	-0.327697	2.208086
H	-2.011243	-1.145656	1.421956
