# Supplementary material for: Stabilization of Zwitterionic Versus Canonical Glycine by DMSO Molecules
Source: Pharmaceuticals (Basel). 2025 Aug 6;18(8):1168. doi: 10.3390/ph18081168 (PMC12389192; doi:10.3390/ph18081168)
Supplement: Supplementary file 1 [file pharmaceuticals-18-01168-s001.zip › XYZ/Gly-2DMSO/gly_2DMSO148.xyz]

C	-3.84311	0.319961	-0.055157
O	-4.857079	0.773326	-0.519931
C	-2.459438	0.955956	-0.257355
H	-2.487503	1.924739	0.249208
H	-2.349045	1.157328	-1.326915
O	-3.800758	-0.782842	0.70289
H	-2.836198	-0.882261	0.909631
H	-0.847909	-0.34328	-0.431163
N	-1.403393	0.106923	0.294768
H	-0.736279	0.632596	0.856956
S	1.821978	2.324402	0.349081
O	1.082094	1.416717	1.332702
C	3.307098	1.400879	-0.184485
H	3.865372	2.014922	-0.893173
H	2.992427	0.463222	-0.640814
H	3.906022	1.225886	0.708365
C	0.936488	2.211171	-1.246495
H	-0.038249	2.675578	-1.103866
H	1.504569	2.768603	-1.993424
H	0.841629	1.157988	-1.511676
S	1.646024	-2.061139	-0.239192
O	0.935703	-1.057039	-1.151967
C	0.842202	-3.669979	-0.545391
H	-0.236595	-3.546262	-0.444725
H	1.224734	-4.401314	0.168409
H	1.09622	-3.96669	-1.562002
C	1.020984	-1.793697	1.453305
H	-0.059713	-1.932177	1.472635
H	1.527571	-2.495954	2.1177
H	1.263649	-0.760631	1.70717
