# Supplementary material for: Stabilization of Zwitterionic Versus Canonical Glycine by DMSO Molecules
Source: Pharmaceuticals (Basel). 2025 Aug 6;18(8):1168. doi: 10.3390/ph18081168 (PMC12389192; doi:10.3390/ph18081168)
Supplement: Supplementary file 1 [file pharmaceuticals-18-01168-s001.zip › XYZ/Gly-2DMSO/gly_2DMSO149.xyz]

C	-0.746835	2.38042	0.225505
O	-1.951448	2.279783	0.153765
C	0.196464	2.126518	-0.951611
H	-0.170601	2.700296	-1.806477
H	0.092025	1.065593	-1.192696
O	-0.107701	2.70078	1.349448
H	0.847208	2.723521	1.066029
H	1.937016	3.24703	-1.070657
N	1.578037	2.438906	-0.578247
H	2.190739	1.637322	-0.751075
S	2.971281	-1.173206	0.101104
O	2.939223	-0.045542	-0.930913
C	1.865664	-2.478153	-0.537342
H	1.83084	-3.289477	0.192921
H	2.314147	-2.83225	-1.464994
H	0.874606	-2.054038	-0.703529
C	1.910574	-0.636905	1.488886
H	0.906673	-0.43574	1.112309
H	2.372664	0.257249	1.905478
H	1.896066	-1.430357	2.238885
S	-2.317305	-0.880923	0.358594
O	-0.858977	-0.86849	-0.104797
C	-3.30805	-0.264064	-1.040557
H	-3.076961	0.796567	-1.117922
H	-3.016598	-0.808051	-1.940039
H	-4.365449	-0.408396	-0.811858
C	-2.838673	-2.630743	0.246759
H	-2.274292	-3.179075	1.000141
H	-3.907373	-2.702898	0.45549
H	-2.604229	-3.008267	-0.749319
