# Supplementary material for: Stabilization of Zwitterionic Versus Canonical Glycine by DMSO Molecules
Source: Pharmaceuticals (Basel). 2025 Aug 6;18(8):1168. doi: 10.3390/ph18081168 (PMC12389192; doi:10.3390/ph18081168)
Supplement: Supplementary file 1 [file pharmaceuticals-18-01168-s001.zip › XYZ/Gly-2DMSO/gly_2DMSO15.xyz]

C	1.668996	-1.619783	0.306589
O	0.913474	-1.845191	1.223179
C	3.078612	-1.053039	0.474718
H	3.71449	-1.882988	0.797092
H	3.050195	-0.315303	1.279726
O	1.343608	-1.848136	-0.969713
H	2.117487	-1.48857	-1.480002
H	4.543164	-0.583027	-0.913563
N	3.538748	-0.521185	-0.807976
H	3.238222	0.455988	-0.870265
S	-3.036269	-0.502628	-0.225395
O	-2.475389	0.874144	0.126209
C	-2.014535	-1.151029	-1.594668
H	-2.180917	-0.490511	-2.445068
H	-2.358138	-2.15909	-1.833842
H	-0.964625	-1.155943	-1.306191
C	-2.441574	-1.654986	1.060363
H	-1.353058	-1.621787	1.121716
H	-2.897978	-1.33518	1.996743
H	-2.785147	-2.659806	0.806893
S	0.457786	1.499827	-0.098634
O	1.966112	1.784335	-0.209797
C	0.080339	1.53583	1.683596
H	0.539653	2.429163	2.108645
H	-1.002245	1.523326	1.791472
H	0.514348	0.633751	2.113099
C	-0.384484	3.049273	-0.553118
H	0.014221	3.857996	0.060352
H	-1.452678	2.897134	-0.406642
H	-0.159073	3.229155	-1.603769
