# Supplementary material for: Stabilization of Zwitterionic Versus Canonical Glycine by DMSO Molecules
Source: Pharmaceuticals (Basel). 2025 Aug 6;18(8):1168. doi: 10.3390/ph18081168 (PMC12389192; doi:10.3390/ph18081168)
Supplement: Supplementary file 1 [file pharmaceuticals-18-01168-s001.zip › XYZ/Gly-2DMSO/gly_2DMSO150.xyz]

C	0.617532	1.715854	0.830132
O	1.81815	1.725655	1.024318
C	-0.009779	2.333911	-0.421357
H	-0.089489	3.409772	-0.229798
H	-1.027879	1.966451	-0.541552
O	-0.209155	1.178863	1.723757
H	-1.131983	1.077854	1.360696
H	0.860516	1.112334	-1.770612
N	0.741849	2.115325	-1.649213
H	1.670865	2.513298	-1.555266
S	2.001628	-1.588598	-0.385205
O	0.69211	-0.884073	-0.768395
C	3.353864	-0.431549	-0.791884
H	3.15839	0.522928	-0.303362
H	3.362081	-0.329675	-1.87677
H	4.293047	-0.873803	-0.455008
C	2.137919	-1.477909	1.432051
H	1.325701	-2.07563	1.844049
H	2.048171	-0.435171	1.736055
H	3.09813	-1.905621	1.726302
S	-3.100464	-0.494359	-0.008968
O	-2.612201	0.763478	0.723603
C	-2.096189	-1.874402	0.634138
H	-2.394456	-2.788517	0.117624
H	-1.046776	-1.641938	0.451305
H	-2.319524	-1.953204	1.697358
C	-2.368091	-0.442012	-1.68076
H	-1.281096	-0.441014	-1.605229
H	-2.72009	-1.317942	-2.229064
H	-2.739936	0.465174	-2.155663
