# Supplementary material for: Stabilization of Zwitterionic Versus Canonical Glycine by DMSO Molecules
Source: Pharmaceuticals (Basel). 2025 Aug 6;18(8):1168. doi: 10.3390/ph18081168 (PMC12389192; doi:10.3390/ph18081168)
Supplement: Supplementary file 1 [file pharmaceuticals-18-01168-s001.zip › XYZ/Gly-2DMSO/gly_2DMSO151.xyz]

C	0.619004	1.716511	-0.829646
O	1.819651	1.726804	-1.023423
C	-0.009111	2.33415	0.42165
H	-1.027675	1.967561	0.5405
H	-0.087444	3.410249	0.230893
O	-0.207165	1.17918	-1.723681
H	-1.130007	1.078031	-1.360989
H	0.858889	1.110441	1.770307
N	0.741029	2.113698	1.650174
H	1.670451	2.511075	1.557591
S	-3.100639	-0.49341	0.008577
O	-2.611153	0.763746	-0.724281
C	-2.368289	-0.441338	1.680369
H	-2.720924	-1.316895	2.228856
H	-1.281302	-0.441196	1.604772
H	-2.739365	0.466241	2.155109
C	-2.097699	-1.874607	-0.63422
H	-1.048117	-1.643414	-0.450855
H	-2.320563	-1.952878	-1.697568
H	-2.397268	-2.7885	-0.118073
S	2.000605	-1.589387	0.384578
O	0.691206	-0.884576	0.767743
C	3.353063	-0.433351	0.793326
H	4.292251	-0.875455	0.456273
H	3.158041	0.521764	0.305873
H	3.360866	-0.332756	1.878335
C	2.13826	-1.476988	-1.432458
H	2.051216	-0.433786	-1.735639
H	1.324947	-2.072419	-1.845609
H	3.097664	-1.906704	-1.726459
