# Supplementary material for: Stabilization of Zwitterionic Versus Canonical Glycine by DMSO Molecules
Source: Pharmaceuticals (Basel). 2025 Aug 6;18(8):1168. doi: 10.3390/ph18081168 (PMC12389192; doi:10.3390/ph18081168)
Supplement: Supplementary file 1 [file pharmaceuticals-18-01168-s001.zip › XYZ/Gly-2DMSO/gly_2DMSO152.xyz]

C	1.165026	2.233608	0.124371
O	2.345578	1.984527	0.029505
C	0.188042	2.170277	-1.049989
H	0.609935	2.75579	-1.87031
H	0.157133	1.124677	-1.363533
O	0.582241	2.572679	1.274876
H	-0.364194	2.732697	1.010047
H	-1.830354	1.877308	-0.810857
N	-1.145512	2.615823	-0.633697
H	-1.432897	3.463868	-1.105196
S	2.167055	-1.154965	-0.483018
O	0.749117	-0.920202	0.030003
C	3.285493	-0.858158	0.926131
H	3.24181	0.212047	1.119861
H	2.928482	-1.433642	1.781341
H	4.297208	-1.152962	0.641701
C	2.362732	-2.972504	-0.546993
H	3.394174	-3.216056	-0.807635
H	1.685124	-3.335734	-1.318705
H	2.089182	-3.392908	0.42162
S	-2.404494	-1.052478	-0.136165
O	-2.518416	0.155147	-1.065905
C	-1.831033	-0.419618	1.475347
H	-0.784032	-0.156824	1.34302
H	-1.921701	-1.216658	2.215414
H	-2.439929	0.443787	1.746883
C	-4.124539	-1.415823	0.37449
H	-4.120126	-2.214516	1.118423
H	-4.578174	-0.507114	0.77214
H	-4.656514	-1.739338	-0.519399
