# Supplementary material for: Stabilization of Zwitterionic Versus Canonical Glycine by DMSO Molecules
Source: Pharmaceuticals (Basel). 2025 Aug 6;18(8):1168. doi: 10.3390/ph18081168 (PMC12389192; doi:10.3390/ph18081168)
Supplement: Supplementary file 1 [file pharmaceuticals-18-01168-s001.zip › XYZ/Gly-2DMSO/gly_2DMSO153.xyz]

C	-1.202585	-2.056186	0.086969
O	-0.221537	-2.609638	-0.350346
C	-2.386297	-1.612354	-0.782067
H	-2.841731	-2.520799	-1.183552
H	-1.980727	-1.052145	-1.629531
O	-1.367417	-1.766009	1.378888
H	-2.268306	-1.342469	1.407924
H	-3.197575	0.156513	-0.114833
N	-3.341637	-0.848556	0.020522
H	-4.302396	-1.090085	-0.182755
S	2.006229	-0.351003	0.139681
O	2.475211	1.105989	0.194444
C	1.983276	-0.81322	-1.624311
H	1.208237	-0.205858	-2.088891
H	2.957031	-0.585015	-2.059168
H	1.720765	-1.86667	-1.705307
C	3.434268	-1.382256	0.616217
H	3.157967	-2.429709	0.488155
H	4.294809	-1.113684	0.002432
H	3.639041	-1.173732	1.665446
S	-0.650711	1.627797	-0.163768
O	-2.167557	1.762138	-0.345907
C	0.096488	3.195803	-0.70566
H	1.167148	3.117797	-0.516232
H	-0.366648	4.019078	-0.160899
H	-0.10288	3.288914	-1.772547
C	-0.317176	1.812773	1.617565
H	-0.8615	2.686569	1.977273
H	-0.678179	0.905856	2.100615
H	0.760662	1.909423	1.744674
