# Supplementary material for: Stabilization of Zwitterionic Versus Canonical Glycine by DMSO Molecules
Source: Pharmaceuticals (Basel). 2025 Aug 6;18(8):1168. doi: 10.3390/ph18081168 (PMC12389192; doi:10.3390/ph18081168)
Supplement: Supplementary file 1 [file pharmaceuticals-18-01168-s001.zip › XYZ/Gly-2DMSO/gly_2DMSO154.xyz]

C	1.322528	2.036713	-0.059095
O	2.478438	1.756464	0.176334
C	0.218209	2.058231	0.995452
H	0.581179	2.619647	1.860041
H	0.08848	1.016422	1.29981
O	0.883604	2.324636	-1.282599
H	-0.080319	2.533152	-1.130002
H	-1.260716	3.494338	0.780608
N	-1.02319	2.579134	0.41896
H	-1.804107	1.937492	0.585442
S	1.904141	-1.830146	0.037382
O	0.574307	-1.082056	0.177122
C	2.78005	-1.077864	-1.376618
H	2.876229	-0.005227	-1.209762
H	2.17679	-1.285307	-2.259708
H	3.75515	-1.559488	-1.470931
C	2.992406	-1.193636	1.357041
H	3.984324	-1.631183	1.229625
H	3.01882	-0.105711	1.290409
H	2.559129	-1.522699	2.301021
S	-3.221849	-0.632055	-0.156202
O	-2.973381	0.536725	0.798218
C	-2.42947	-2.088562	0.605591
H	-2.554945	-2.941286	-0.065051
H	-1.373465	-1.867967	0.770001
H	-2.957737	-2.27013	1.54098
C	-2.043468	-0.431815	-1.539226
H	-1.027929	-0.41335	-1.141989
H	-2.179173	-1.266282	-2.230292
H	-2.301338	0.504294	-2.033273
