# Supplementary material for: Stabilization of Zwitterionic Versus Canonical Glycine by DMSO Molecules
Source: Pharmaceuticals (Basel). 2025 Aug 6;18(8):1168. doi: 10.3390/ph18081168 (PMC12389192; doi:10.3390/ph18081168)
Supplement: Supplementary file 1 [file pharmaceuticals-18-01168-s001.zip › XYZ/Gly-2DMSO/gly_2DMSO155.xyz]

C	0.409849	2.208919	0.392352
O	1.519646	2.446063	0.824843
C	-0.00527	2.581603	-1.035855
H	-0.654434	3.461681	-0.969634
H	0.910569	2.896491	-1.538462
O	-0.492936	1.607471	1.171274
H	-1.323607	1.33561	0.70107
H	-0.160762	0.679272	-1.7368
N	-0.677168	1.551911	-1.818359
H	-1.608759	1.374089	-1.45584
S	-2.895345	-0.963368	0.323551
O	-2.724692	0.558236	0.181206
C	-1.576884	-1.520247	1.455301
H	-1.658086	-2.603969	1.558953
H	-0.613017	-1.227706	1.037021
H	-1.760887	-1.035784	2.413242
C	-2.212971	-1.703581	-1.20043
H	-2.804881	-1.313419	-2.027653
H	-1.161203	-1.436259	-1.29801
H	-2.338146	-2.786015	-1.133577
S	2.377255	-0.590541	-0.388305
O	0.878589	-0.851198	-0.582619
C	3.183413	-2.210941	-0.632514
H	4.246507	-2.120631	-0.403698
H	2.701483	-2.948256	0.010615
H	3.047832	-2.477317	-1.679968
C	2.646759	-0.458824	1.407952
H	2.175119	0.472684	1.719166
H	2.196315	-1.323734	1.896529
H	3.721358	-0.413716	1.593149
