# Supplementary material for: Stabilization of Zwitterionic Versus Canonical Glycine by DMSO Molecules
Source: Pharmaceuticals (Basel). 2025 Aug 6;18(8):1168. doi: 10.3390/ph18081168 (PMC12389192; doi:10.3390/ph18081168)
Supplement: Supplementary file 1 [file pharmaceuticals-18-01168-s001.zip › XYZ/Gly-2DMSO/gly_2DMSO156.xyz]

C	1.930726	1.862667	-0.077837
O	2.981991	1.293283	0.126022
C	0.835041	2.032404	0.972049
H	1.286342	2.462734	1.869373
H	0.505871	1.017228	1.211656
O	1.599439	2.36137	-1.267057
H	0.700362	2.762576	-1.097636
H	-1.146709	2.304484	0.459789
N	-0.26771	2.827817	0.425449
H	-0.38363	3.710935	0.905402
S	-2.619933	-0.216241	-0.313404
O	-2.514432	1.052277	0.532367
C	-2.604926	-1.605295	0.86248
H	-3.319718	-1.391146	1.658014
H	-1.581059	-1.657745	1.228853
H	-2.86133	-2.523544	0.33048
C	-4.385694	-0.325157	-0.777816
H	-4.568233	-1.272101	-1.288928
H	-4.993525	-0.23638	0.123318
H	-4.587895	0.508062	-1.449772
S	1.470165	-2.108095	-0.046879
O	0.398321	-1.140749	0.458055
C	2.948961	-1.824684	0.984634
H	3.773573	-2.414994	0.580578
H	3.176087	-0.757992	0.978177
H	2.699171	-2.170635	1.987142
C	2.12969	-1.408508	-1.599555
H	2.542737	-0.418519	-1.410879
H	2.891138	-2.089688	-1.984278
H	1.291725	-1.356619	-2.293712
