# Supplementary material for: Stabilization of Zwitterionic Versus Canonical Glycine by DMSO Molecules
Source: Pharmaceuticals (Basel). 2025 Aug 6;18(8):1168. doi: 10.3390/ph18081168 (PMC12389192; doi:10.3390/ph18081168)
Supplement: Supplementary file 1 [file pharmaceuticals-18-01168-s001.zip › XYZ/Gly-2DMSO/gly_2DMSO157.xyz]

C	-2.613303	-1.234621	-0.23423
O	-3.355785	-0.504895	-0.847701
C	-1.254626	-1.701818	-0.762901
H	-1.44009	-2.277381	-1.673076
H	-0.707658	-0.798583	-1.050061
O	-2.880763	-1.677031	0.998478
H	-2.079181	-2.220804	1.227232
H	0.277898	-1.9991	0.610174
N	-0.553058	-2.482194	0.261482
H	-0.293279	-3.406608	-0.0557
S	-0.394891	2.204027	0.085216
O	0.149828	1.277071	-1.006332
C	-2.114122	2.594357	-0.377497
H	-2.638066	1.668872	-0.62166
H	-2.066413	3.250826	-1.245534
H	-2.587397	3.111748	0.459216
C	-0.746339	1.171396	1.552411
H	-0.907387	1.839028	2.400746
H	-1.622907	0.547255	1.391244
H	0.143317	0.556957	1.702115
S	2.996195	-0.702177	0.225355
O	1.770646	-0.917977	1.118777
C	3.270424	1.101586	0.146266
H	3.451445	1.434934	1.167422
H	2.381933	1.566902	-0.27893
H	4.152478	1.288821	-0.468795
C	2.418836	-0.89812	-1.497178
H	1.572848	-0.226712	-1.644727
H	2.129958	-1.94164	-1.617418
H	3.246431	-0.662772	-2.168777
