# Supplementary material for: Stabilization of Zwitterionic Versus Canonical Glycine by DMSO Molecules
Source: Pharmaceuticals (Basel). 2025 Aug 6;18(8):1168. doi: 10.3390/ph18081168 (PMC12389192; doi:10.3390/ph18081168)
Supplement: Supplementary file 1 [file pharmaceuticals-18-01168-s001.zip › XYZ/Gly-2DMSO/gly_2DMSO158.xyz]

C	-1.365717	1.655979	-0.651066
O	-2.507301	1.477582	-1.011841
C	-0.998154	2.437726	0.611984
H	-0.486838	3.352347	0.292577
H	-0.247519	1.869496	1.166542
O	-0.337572	1.167266	-1.353977
H	0.537473	1.292868	-0.884175
H	-2.548379	1.930212	1.826872
N	-2.111564	2.778247	1.479767
H	-2.828815	3.257566	0.944274
S	-1.257389	-1.471916	0.28491
O	0.178236	-2.003261	0.317599
C	-1.843698	-1.66841	-1.42668
H	-1.266091	-0.968111	-2.025189
H	-1.675336	-2.701028	-1.734509
H	-2.896742	-1.390472	-1.470066
C	-2.287092	-2.780648	1.035111
H	-3.338416	-2.505872	0.935669
H	-2.011703	-2.839119	2.087334
H	-2.074844	-3.726874	0.536306
S	3.087594	0.411233	0.01947
O	1.934285	1.420327	-0.114456
C	2.766467	-0.903156	-1.20305
H	1.790274	-1.345151	-0.997047
H	2.80295	-0.430283	-2.183924
H	3.562313	-1.645476	-1.117811
C	2.730177	-0.561691	1.517773
H	3.525134	-1.299837	1.641697
H	1.756953	-1.042657	1.400027
H	2.74417	0.141474	2.349939
