# Supplementary material for: Stabilization of Zwitterionic Versus Canonical Glycine by DMSO Molecules
Source: Pharmaceuticals (Basel). 2025 Aug 6;18(8):1168. doi: 10.3390/ph18081168 (PMC12389192; doi:10.3390/ph18081168)
Supplement: Supplementary file 1 [file pharmaceuticals-18-01168-s001.zip › XYZ/Gly-2DMSO/gly_2DMSO159.xyz]

C	3.876297	-0.408718	-0.026431
O	4.940196	0.071202	-0.324322
C	2.545902	0.028556	-0.657706
H	2.596872	-0.247668	-1.714175
H	2.518196	1.122464	-0.617079
O	3.727235	-1.384813	0.87568
H	2.747664	-1.535911	0.89649
H	0.893408	0.033106	0.590598
N	1.411474	-0.616475	0.000383
H	0.732168	-0.986406	-0.660801
S	-2.059098	-2.18458	-0.34919
O	-1.196105	-1.336555	-1.286406
C	-1.3089	-2.06304	1.311944
H	-0.344464	-2.565971	1.259785
H	-1.177803	-1.008827	1.561474
H	-1.961745	-2.57611	2.020412
C	-3.544394	-1.18382	0.014989
H	-4.171116	-1.727997	0.723402
H	-3.235654	-0.222425	0.424434
H	-4.074662	-1.051225	-0.927177
S	-1.423867	2.071586	0.218681
O	-0.689905	1.145413	1.189018
C	-0.75171	3.741294	0.517636
H	-1.15059	4.427858	-0.230849
H	0.336767	3.692793	0.470548
H	-1.072743	4.04125	1.514137
C	-0.702218	1.806739	-1.433985
H	0.369567	2.003727	-1.401003
H	-0.89816	0.761337	-1.677595
H	-1.201805	2.475202	-2.137585
