# Supplementary material for: Stabilization of Zwitterionic Versus Canonical Glycine by DMSO Molecules
Source: Pharmaceuticals (Basel). 2025 Aug 6;18(8):1168. doi: 10.3390/ph18081168 (PMC12389192; doi:10.3390/ph18081168)
Supplement: Supplementary file 1 [file pharmaceuticals-18-01168-s001.zip › XYZ/Gly-2DMSO/gly_2DMSO16.xyz]

C	1.197578	-2.059108	0.086809
O	0.216133	-2.612001	-0.350299
C	2.380934	-1.615011	-0.782567
H	2.834784	-2.522933	-1.186934
H	1.975063	-1.052127	-1.628089
O	1.363157	-1.76948	1.378749
H	2.264403	-1.34651	1.407445
H	4.298199	-1.098544	-0.181819
N	3.338072	-0.853736	0.020455
H	3.19728	0.151757	-0.115241
S	0.653668	1.627331	-0.163292
O	2.170615	1.75926	-0.345994
C	0.320696	1.814679	1.617839
H	-0.757089	1.912098	1.744882
H	0.68127	0.908203	2.102047
H	0.865615	2.688572	1.976419
C	-0.091402	3.195884	-0.706633
H	0.37323	4.019001	-0.162899
H	-1.162127	3.119854	-0.516819
H	0.107816	3.287577	-1.773674
S	-2.005109	-0.348255	0.139537
O	-2.472477	1.109182	0.196701
C	-1.98427	-0.80836	-1.625116
H	-2.958497	-0.579981	-2.058797
H	-1.209887	-0.200266	-2.089853
H	-1.721542	-1.861687	-1.707305
C	-3.433705	-1.37871	0.616119
H	-3.636897	-1.171776	1.665961
H	-4.294688	-1.108006	0.003877
H	-3.158792	-2.426221	0.485731
