# Supplementary material for: Stabilization of Zwitterionic Versus Canonical Glycine by DMSO Molecules
Source: Pharmaceuticals (Basel). 2025 Aug 6;18(8):1168. doi: 10.3390/ph18081168 (PMC12389192; doi:10.3390/ph18081168)
Supplement: Supplementary file 1 [file pharmaceuticals-18-01168-s001.zip › XYZ/Gly-2DMSO/gly_2DMSO160.xyz]

C	2.443087	-0.347235	-0.09677
O	1.309291	-0.689383	-0.414058
C	3.607516	-1.335305	-0.150028
H	3.616527	-1.748604	-1.162911
H	3.332302	-2.169557	0.503185
O	2.770306	0.855904	0.315569
H	1.951419	1.47976	0.315117
H	4.939972	-0.476262	1.134002
N	4.93761	-0.86573	0.197159
H	5.216716	-0.11044	-0.420097
S	-2.681819	-1.663215	0.208033
O	-2.938123	-0.179777	-0.048079
C	-1.600636	-2.256415	-1.14359
H	-0.673274	-1.68436	-1.152604
H	-2.16088	-2.127087	-2.069051
H	-1.399092	-3.316596	-0.979015
C	-1.4245	-1.771159	1.533645
H	-1.213204	-2.826401	1.715981
H	-0.528252	-1.235305	1.225218
H	-1.867051	-1.320914	2.421372
S	-0.603654	1.565765	0.149162
O	0.717466	2.374582	0.265091
C	-0.916832	1.454982	-1.638448
H	-1.920448	1.061172	-1.781202
H	-0.786374	2.450171	-2.064567
H	-0.16883	0.76808	-2.029702
C	-1.905415	2.763226	0.556102
H	-1.793066	3.645531	-0.074012
H	-2.860493	2.261514	0.405523
H	-1.772499	3.02943	1.603872
