# Supplementary material for: Stabilization of Zwitterionic Versus Canonical Glycine by DMSO Molecules
Source: Pharmaceuticals (Basel). 2025 Aug 6;18(8):1168. doi: 10.3390/ph18081168 (PMC12389192; doi:10.3390/ph18081168)
Supplement: Supplementary file 1 [file pharmaceuticals-18-01168-s001.zip › XYZ/Gly-2DMSO/gly_2DMSO161.xyz]

C	-0.709202	1.507805	0.770157
O	0.074104	0.809469	1.378348
C	-0.467719	2.014607	-0.648615
H	0.2573	2.831461	-0.576297
H	-0.010055	1.200815	-1.21351
O	-1.860397	1.913883	1.298402
H	-2.306764	2.404347	0.561995
H	-1.582979	3.247221	-1.886842
N	-1.724766	2.511047	-1.207453
H	-2.224688	1.735769	-1.636432
S	2.620837	-0.332365	-0.355055
O	3.762904	-0.911923	-1.171084
C	3.160654	1.319229	0.222729
H	3.21539	1.959041	-0.657578
H	4.149429	1.22229	0.672972
H	2.425364	1.695786	0.932637
C	2.67859	-1.137955	1.288091
H	3.6904	-1.043996	1.684451
H	2.441614	-2.189528	1.128605
H	1.938757	-0.66785	1.934378
S	-2.330665	-1.658872	-0.563045
O	-2.22769	-0.264724	-1.174291
C	-0.617488	-2.187448	-0.216637
H	-0.131854	-1.419181	0.382371
H	-0.643863	-3.147862	0.301034
H	-0.118641	-2.293443	-1.179013
C	-2.84389	-1.428238	1.176248
H	-2.852042	-2.40265	1.667831
H	-3.851251	-1.014721	1.152219
H	-2.16254	-0.73668	1.670092
