# Supplementary material for: Stabilization of Zwitterionic Versus Canonical Glycine by DMSO Molecules
Source: Pharmaceuticals (Basel). 2025 Aug 6;18(8):1168. doi: 10.3390/ph18081168 (PMC12389192; doi:10.3390/ph18081168)
Supplement: Supplementary file 1 [file pharmaceuticals-18-01168-s001.zip › XYZ/Gly-2DMSO/gly_2DMSO162.xyz]

C	0.438809	2.154866	0.472079
O	1.494543	2.353961	1.040968
C	0.224857	2.583569	-0.976154
H	1.225224	2.742379	-1.396426
H	-0.27276	3.55939	-0.940648
O	-0.570783	1.571993	1.100268
H	-1.363782	1.35904	0.535531
H	-0.926569	2.02222	-2.585708
N	-0.621016	1.646019	-1.697447
H	-0.120131	0.773936	-1.84241
S	-2.93996	-0.991484	0.305281
O	-2.883423	0.531836	0.364612
C	-1.537454	-1.610603	1.302985
H	-1.698666	-1.256977	2.320372
H	-0.611686	-1.213115	0.887557
H	-1.55281	-2.701999	1.273148
C	-2.271819	-1.498934	-1.321663
H	-1.233856	-1.183096	-1.405333
H	-2.894571	-1.015596	-2.073084
H	-2.361355	-2.584256	-1.401044
S	2.433977	-0.580384	-0.346919
O	0.959261	-0.700733	-0.745693
C	2.482863	-0.631153	1.473833
H	1.919845	-1.499194	1.818604
H	3.526361	-0.685747	1.788972
H	2.036108	0.301011	1.818055
C	3.150316	-2.233844	-0.647702
H	4.177733	-2.252619	-0.280577
H	3.134912	-2.39502	-1.724875
H	2.536631	-2.982447	-0.14531
