# Supplementary material for: Stabilization of Zwitterionic Versus Canonical Glycine by DMSO Molecules
Source: Pharmaceuticals (Basel). 2025 Aug 6;18(8):1168. doi: 10.3390/ph18081168 (PMC12389192; doi:10.3390/ph18081168)
Supplement: Supplementary file 1 [file pharmaceuticals-18-01168-s001.zip › XYZ/Gly-2DMSO/gly_2DMSO163.xyz]

C	-1.914814	1.912326	-0.312079
O	-2.74175	1.614848	-1.143385
C	-0.407804	1.879513	-0.538474
H	-0.198469	1.078695	-1.252756
H	-0.124372	2.828218	-1.00484
O	-2.247141	2.279282	0.931285
H	-1.373141	2.366531	1.395164
H	1.255422	1.948855	0.672593
N	0.259073	1.745296	0.75417
H	0.198813	0.762997	1.018379
S	-1.589086	-2.007087	0.235658
O	-0.348726	-1.112721	0.352441
C	-2.906354	-1.212751	1.218369
H	-3.814953	-1.80831	1.113926
H	-2.571144	-1.225805	2.254765
H	-3.066505	-0.19058	0.879293
C	-2.297158	-1.688913	-1.415869
H	-1.574756	-2.064427	-2.139956
H	-3.230858	-2.247594	-1.50249
H	-2.463849	-0.618645	-1.545693
S	3.537483	-0.085355	-0.161282
O	3.105194	1.326591	0.214617
C	2.398388	-0.664589	-1.473005
H	1.377589	-0.67465	-1.090228
H	2.70785	-1.666047	-1.77914
H	2.510683	0.028788	-2.305841
C	2.922784	-1.204679	1.15102
H	3.395764	-0.880725	2.077405
H	1.835764	-1.142785	1.211558
H	3.237423	-2.221968	0.909225
