# Supplementary material for: Stabilization of Zwitterionic Versus Canonical Glycine by DMSO Molecules
Source: Pharmaceuticals (Basel). 2025 Aug 6;18(8):1168. doi: 10.3390/ph18081168 (PMC12389192; doi:10.3390/ph18081168)
Supplement: Supplementary file 1 [file pharmaceuticals-18-01168-s001.zip › XYZ/Gly-2DMSO/gly_2DMSO164.xyz]

C	-1.135371	2.256599	-0.32192
O	-2.329441	2.058786	-0.309573
C	-0.240288	2.114383	0.909609
H	-0.706012	2.665142	1.730914
H	-0.25471	1.052113	1.165676
O	-0.464959	2.59926	-1.422453
H	0.467564	2.709417	-1.094311
H	1.794319	1.81158	0.860457
N	1.12796	2.544754	0.606708
H	1.374955	3.402466	1.084245
S	-2.300792	-1.222107	-0.368659
O	-0.848917	-0.927395	0.001726
C	-2.52443	-3.010012	-0.052927
H	-1.913355	-3.540013	-0.782583
H	-2.181575	-3.234717	0.95778
H	-3.575675	-3.272296	-0.183719
C	-3.322006	-0.623805	1.018301
H	-4.350728	-0.955268	0.866128
H	-2.909828	-1.01761	1.948455
H	-3.261232	0.462574	0.98176
S	2.534451	-1.088746	0.27364
O	2.536376	0.126694	1.199123
C	4.276331	-1.298235	-0.245669
H	4.33906	-2.097346	-0.986414
H	4.84125	-1.567817	0.645863
H	4.641896	-0.353714	-0.650488
C	1.88675	-0.520799	-1.332764
H	0.819648	-0.361097	-1.181848
H	2.403734	0.397294	-1.614666
H	2.046047	-1.307899	-2.072259
