# Supplementary material for: Stabilization of Zwitterionic Versus Canonical Glycine by DMSO Molecules
Source: Pharmaceuticals (Basel). 2025 Aug 6;18(8):1168. doi: 10.3390/ph18081168 (PMC12389192; doi:10.3390/ph18081168)
Supplement: Supplementary file 1 [file pharmaceuticals-18-01168-s001.zip › XYZ/Gly-2DMSO/gly_2DMSO165.xyz]

C	0.065369	0.384524	0.087041
O	-0.057994	-0.761372	-0.293634
C	0.186147	1.585151	-0.840478
H	-0.827059	1.807371	-1.188707
H	0.792589	1.285601	-1.696579
O	0.072391	0.701582	1.380034
H	0.255355	1.675751	1.389843
H	1.730759	2.680973	-0.089031
N	0.714748	2.721893	-0.087655
H	0.402953	3.610753	-0.456804
S	-3.298702	0.021935	-0.075152
O	-4.75958	0.428878	-0.011384
C	-2.964931	-1.02853	1.384244
H	-3.037816	-0.382638	2.257975
H	-1.958568	-1.437146	1.299859
H	-3.725445	-1.809371	1.42767
C	-3.159768	-1.310644	-1.321697
H	-3.411683	-0.864836	-2.28347
H	-3.874692	-2.097311	-1.076873
H	-2.132374	-1.674039	-1.324889
S	3.713614	-0.345389	-0.023523
O	2.954645	0.967663	-0.192457
C	3.070885	-1.474168	-1.310107
H	3.398075	-1.071833	-2.268254
H	1.98269	-1.496268	-1.247702
H	3.502955	-2.46456	-1.156361
C	2.975364	-1.201898	1.41313
H	3.170696	-0.575104	2.282166
H	3.471999	-2.16686	1.529505
H	1.903634	-1.319083	1.260761
