# Supplementary material for: Stabilization of Zwitterionic Versus Canonical Glycine by DMSO Molecules
Source: Pharmaceuticals (Basel). 2025 Aug 6;18(8):1168. doi: 10.3390/ph18081168 (PMC12389192; doi:10.3390/ph18081168)
Supplement: Supplementary file 1 [file pharmaceuticals-18-01168-s001.zip › XYZ/Gly-2DMSO/gly_2DMSO166.xyz]

C	0.148507	2.362727	0.207751
O	-1.001812	2.333726	0.585114
C	0.607059	1.836845	-1.154502
H	0.088012	2.422198	-1.917451
H	0.253302	0.805123	-1.232936
O	1.146067	2.845982	0.946154
H	1.940512	2.733895	0.351515
H	2.354954	2.397019	-2.124852
N	2.063798	1.94686	-1.267336
H	2.490217	1.018473	-1.205882
S	2.518668	-1.673633	0.407674
O	2.788028	-0.77039	-0.796005
C	1.411759	-0.748786	1.529281
H	0.482402	-0.519978	1.006824
H	1.943128	0.154809	1.825519
H	1.221198	-1.36967	2.407087
C	1.29199	-2.905245	-0.149952
H	1.024744	-3.537749	0.699048
H	0.417556	-2.383992	-0.540576
H	1.782668	-3.500996	-0.918949
S	-2.557697	-0.210511	-0.443887
O	-1.188889	-0.879236	-0.308273
C	-3.726684	-1.580755	-0.76117
H	-3.596337	-2.344804	0.006185
H	-3.479139	-1.986701	-1.741254
H	-4.746459	-1.19189	-0.76338
C	-3.116774	0.172255	1.247959
H	-3.025241	-0.727669	1.85765
H	-2.465427	0.967317	1.60386
H	-4.1505	0.519988	1.206217
