# Supplementary material for: Stabilization of Zwitterionic Versus Canonical Glycine by DMSO Molecules
Source: Pharmaceuticals (Basel). 2025 Aug 6;18(8):1168. doi: 10.3390/ph18081168 (PMC12389192; doi:10.3390/ph18081168)
Supplement: Supplementary file 1 [file pharmaceuticals-18-01168-s001.zip › XYZ/Gly-2DMSO/gly_2DMSO167.xyz]

C	0.750693	2.379509	-0.225504
O	1.955225	2.278039	-0.153273
C	-0.193264	2.127775	0.951661
H	0.17349	2.702985	1.805686
H	-0.089215	1.067232	1.194541
O	0.112116	2.699001	-1.349993
H	-0.842905	2.722772	-1.066737
H	-1.933964	3.248266	1.069042
N	-1.574588	2.440032	0.577107
H	-2.187554	1.638526	0.74962
S	-2.972938	-1.170702	-0.10065
O	-2.94047	-0.041867	0.930082
C	-1.867599	-2.475302	0.539063
H	-1.833484	-3.2875	-0.190275
H	-2.315897	-2.82812	1.467308
H	-0.876204	-2.051485	0.704321
C	-1.912341	-0.636132	-1.489325
H	-0.908307	-0.434688	-1.113277
H	-2.374356	0.257624	-1.906806
H	-1.898183	-1.430462	-2.238398
S	2.315841	-0.882433	-0.358386
O	0.857581	-0.868291	0.105167
C	3.307464	-0.268758	1.041569
H	3.015116	-0.813547	1.940271
H	3.078014	0.792126	1.12044
H	4.364668	-0.414328	0.812766
C	2.83453	-2.633177	-0.248571
H	2.269224	-3.179794	-1.002512
H	2.599596	-3.011467	0.747103
H	3.903095	-2.706772	-0.457494
