# Supplementary material for: Stabilization of Zwitterionic Versus Canonical Glycine by DMSO Molecules
Source: Pharmaceuticals (Basel). 2025 Aug 6;18(8):1168. doi: 10.3390/ph18081168 (PMC12389192; doi:10.3390/ph18081168)
Supplement: Supplementary file 1 [file pharmaceuticals-18-01168-s001.zip › XYZ/Gly-2DMSO/gly_2DMSO168.xyz]

C	-2.601369	-1.282247	-0.328277
O	-3.341771	-0.805594	-1.150703
C	-1.388061	-2.154895	-0.671512
H	-0.838431	-1.643373	-1.465736
H	-1.777435	-3.085481	-1.09258
O	-2.757619	-1.101727	0.99129
H	-1.992935	-1.599315	1.385873
H	-0.301665	-3.377623	0.60324
N	-0.59116	-2.411574	0.528088
H	0.23482	-1.809872	0.580301
S	-0.75358	1.340298	-0.047801
O	0.408587	2.160028	-0.611374
C	-0.706911	1.538745	1.76215
H	-1.618209	1.111273	2.180771
H	0.168282	0.98459	2.096129
H	-0.616609	2.60103	1.992571
C	-2.268704	2.305314	-0.353599
H	-2.396637	2.352469	-1.433845
H	-3.111497	1.774538	0.089358
H	-2.146414	3.306051	0.062053
S	2.785565	0.188783	0.17655
O	1.589057	-0.532501	0.805317
C	2.523308	0.171702	-1.625708
H	3.439623	0.507923	-2.114331
H	2.261715	-0.842342	-1.932143
H	1.711486	0.877559	-1.800179
C	4.145033	-1.03192	0.227659
H	4.377352	-1.202888	1.278044
H	3.811203	-1.958865	-0.240136
H	5.015894	-0.621812	-0.286507
