# Supplementary material for: Stabilization of Zwitterionic Versus Canonical Glycine by DMSO Molecules
Source: Pharmaceuticals (Basel). 2025 Aug 6;18(8):1168. doi: 10.3390/ph18081168 (PMC12389192; doi:10.3390/ph18081168)
Supplement: Supplementary file 1 [file pharmaceuticals-18-01168-s001.zip › XYZ/Gly-2DMSO/gly_2DMSO169.xyz]

C	0.618508	1.71613	-0.829878
O	1.819231	1.726872	-1.023421
C	-0.009933	2.334021	0.421135
H	-0.087717	3.410142	0.23034
H	-1.028694	1.967862	0.539612
O	-0.207273	1.178105	-1.723742
H	-1.13028	1.076687	-1.361271
H	1.669071	2.511056	1.55791
N	0.739707	2.113439	1.64993
H	0.857695	1.110218	1.770211
S	2.001558	-1.588876	0.384749
O	0.691602	-0.884878	0.76761
C	3.353135	-0.431869	0.793649
H	3.360779	-0.331353	1.878662
H	3.157434	0.523115	0.306202
H	4.292684	-0.873233	0.456627
C	2.139464	-1.476653	-1.432245
H	2.051921	-0.433557	-1.735657
H	1.326539	-2.072584	-1.845441
H	3.099156	-1.905938	-1.725949
S	-3.100717	-0.493671	0.008631
O	-2.611285	0.762689	-0.725661
C	-2.097873	-1.875552	-0.632896
H	-2.397639	-2.788953	-0.116004
H	-1.04826	-1.644337	-0.44973
H	-2.320785	-1.954662	-1.696177
C	-2.368286	-0.439948	1.68027
H	-1.281299	-0.439958	1.604785
H	-2.720972	-1.314972	2.229589
H	-2.739336	0.468062	2.154207
