# Supplementary material for: Stabilization of Zwitterionic Versus Canonical Glycine by DMSO Molecules
Source: Pharmaceuticals (Basel). 2025 Aug 6;18(8):1168. doi: 10.3390/ph18081168 (PMC12389192; doi:10.3390/ph18081168)
Supplement: Supplementary file 1 [file pharmaceuticals-18-01168-s001.zip › XYZ/Gly-2DMSO/gly_2DMSO17.xyz]

C	-1.842358	-1.632578	0.307747
O	-1.256351	-1.809393	1.351159
C	-3.257436	-1.064832	0.207222
H	-3.363044	-0.294674	0.974164
H	-3.942548	-1.883401	0.44773
O	-1.300563	-1.920576	-0.878503
H	-1.967228	-1.589145	-1.534394
H	-3.180445	0.388499	-1.202897
N	-3.489502	-0.585859	-1.155753
H	-4.461941	-0.65318	-1.427313
S	2.473607	-0.451978	-0.478955
O	2.425001	0.846147	0.326315
C	4.247401	-0.86427	-0.634522
H	4.698665	-0.092734	-1.257089
H	4.699453	-0.858799	0.357992
H	4.349227	-1.840147	-1.11215
C	2.030288	-1.797501	0.666301
H	2.193907	-2.751743	0.162224
H	2.648372	-1.709345	1.56107
H	0.973174	-1.696703	0.911052
S	-0.522632	1.487364	-0.087308
O	-2.02222	1.725019	-0.326506
C	0.309878	3.067194	-0.445296
H	1.362616	2.942022	-0.196302
H	-0.170077	3.856725	0.134056
H	0.183914	3.25315	-1.511381
C	-0.291341	1.502293	1.719788
H	-0.778157	2.391918	2.121316
H	-0.760357	0.59651	2.101948
H	0.77985	1.484473	1.913288
