# Supplementary material for: Stabilization of Zwitterionic Versus Canonical Glycine by DMSO Molecules
Source: Pharmaceuticals (Basel). 2025 Aug 6;18(8):1168. doi: 10.3390/ph18081168 (PMC12389192; doi:10.3390/ph18081168)
Supplement: Supplementary file 1 [file pharmaceuticals-18-01168-s001.zip › XYZ/Gly-2DMSO/gly_2DMSO170.xyz]

C	-0.586617	1.828199	-0.569987
O	-1.767618	1.994651	-0.812076
C	0.001052	2.159192	0.806118
H	-0.003069	1.212351	1.355217
H	-0.724523	2.81232	1.293958
O	0.224091	1.322459	-1.494656
H	1.113144	1.072135	-1.128846
H	2.03584	2.130853	0.503034
N	1.327586	2.752792	0.88192
H	1.368606	3.630741	0.376812
S	2.907382	-0.934499	-0.088163
O	2.56634	0.492779	-0.553909
C	2.165592	-1.119402	1.56784
H	2.41315	-2.116132	1.938294
H	2.631618	-0.362832	2.198541
H	1.085812	-0.984914	1.498426
C	1.770321	-2.033918	-0.991271
H	2.011112	-1.925777	-2.048164
H	1.957091	-3.059252	-0.666507
H	0.746611	-1.728477	-0.769546
S	-2.318149	-1.423279	0.390265
O	-0.838051	-1.062814	0.564212
C	-2.741109	-1.040357	-1.343821
H	-3.812004	-1.203624	-1.47871
H	-2.459862	-0.00922	-1.561298
H	-2.179123	-1.739688	-1.961973
C	-3.278059	-0.080922	1.17049
H	-3.040582	-0.108915	2.233489
H	-2.990626	0.871148	0.723845
H	-4.339209	-0.289148	1.021587
