# Supplementary material for: Stabilization of Zwitterionic Versus Canonical Glycine by DMSO Molecules
Source: Pharmaceuticals (Basel). 2025 Aug 6;18(8):1168. doi: 10.3390/ph18081168 (PMC12389192; doi:10.3390/ph18081168)
Supplement: Supplementary file 1 [file pharmaceuticals-18-01168-s001.zip › XYZ/Gly-2DMSO/gly_2DMSO171.xyz]

C	0.765612	2.156102	0.315633
O	1.914549	2.453954	0.55424
C	0.03026	2.651084	-0.935878
H	0.054293	1.82485	-1.656331
H	0.647235	3.449845	-1.349978
O	0.097898	1.332709	1.136864
H	-0.796387	1.062226	0.793799
H	-1.968713	2.349881	-0.527398
N	-1.345482	3.104408	-0.798813
H	-1.423486	3.851479	-0.118331
S	1.917599	-0.853314	-0.336139
O	0.801552	-1.899384	-0.239334
C	2.589444	-0.652463	1.342741
H	3.450323	0.014422	1.2951
H	1.803639	-0.178646	1.925715
H	2.849941	-1.636701	1.733877
C	3.350247	-1.726707	-1.056741
H	3.084058	-1.983797	-2.081165
H	3.542203	-2.631017	-0.478253
H	4.212863	-1.058598	-1.048951
S	-2.850478	-0.893665	0.111383
O	-2.259955	0.517747	0.293148
C	-1.97276	-1.962844	1.296594
H	-2.210245	-1.5825	2.28944
H	-0.902996	-1.92344	1.083919
H	-2.35894	-2.977732	1.183697
C	-2.112639	-1.558189	-1.415417
H	-2.41991	-0.890239	-2.21955
H	-2.525056	-2.555238	-1.582851
H	-1.027727	-1.596081	-1.295898
