# Supplementary material for: Stabilization of Zwitterionic Versus Canonical Glycine by DMSO Molecules
Source: Pharmaceuticals (Basel). 2025 Aug 6;18(8):1168. doi: 10.3390/ph18081168 (PMC12389192; doi:10.3390/ph18081168)
Supplement: Supplementary file 1 [file pharmaceuticals-18-01168-s001.zip › XYZ/Gly-2DMSO/gly_2DMSO172.xyz]

C	-0.012625	1.802201	0.655573
O	-0.005429	0.742375	1.268899
C	1.242517	2.619699	0.388949
H	2.003771	2.319825	1.110169
H	1.026184	3.678325	0.545731
O	-1.083855	2.325993	0.085334
H	-1.882714	1.71101	0.132756
H	1.132949	2.885553	-1.636015
N	1.751438	2.431629	-0.972187
H	1.768498	1.439011	-1.210888
S	-3.070327	-0.730275	-0.327357
O	-3.159502	0.77317	-0.030676
C	-1.608564	-0.971461	-1.390587
H	-0.70292	-0.586525	-0.923853
H	-1.812402	-0.435359	-2.316924
H	-1.514029	-2.038306	-1.601373
C	-2.412476	-1.491381	1.19447
H	-2.157677	-2.532859	0.991144
H	-1.549734	-0.905713	1.510575
H	-3.208833	-1.440262	1.936039
S	2.501522	-1.46272	-0.428408
O	1.618824	-0.587085	-1.313724
C	1.370924	-2.306359	0.735473
H	1.961704	-2.867415	1.46147
H	0.755807	-1.547583	1.217167
H	0.762298	-2.990605	0.145356
C	3.264052	-0.355539	0.810632
H	2.469443	0.134351	1.372042
H	3.909373	-0.949051	1.460454
H	3.855816	0.37354	0.257982
