# Supplementary material for: Stabilization of Zwitterionic Versus Canonical Glycine by DMSO Molecules
Source: Pharmaceuticals (Basel). 2025 Aug 6;18(8):1168. doi: 10.3390/ph18081168 (PMC12389192; doi:10.3390/ph18081168)
Supplement: Supplementary file 1 [file pharmaceuticals-18-01168-s001.zip › XYZ/Gly-2DMSO/gly_2DMSO173.xyz]

C	1.526857	-2.129169	-0.357605
O	2.648025	-2.51089	-0.600823
C	0.839826	-2.474697	0.961079
H	0.271924	-3.396859	0.788994
H	1.649102	-2.718061	1.658422
O	0.852638	-1.38778	-1.237724
H	-0.069593	-1.119451	-0.970318
H	0.430738	-0.548532	1.554968
N	-0.071372	-1.428761	1.419174
H	-0.487189	-1.696775	2.304364
S	-2.532348	-0.396954	0.043411
O	-1.532097	-0.320498	-1.119235
C	-2.25552	1.097455	1.050718
H	-1.217489	1.074542	1.381979
H	-2.431766	1.979291	0.433441
H	-2.939344	1.076055	1.901242
C	-4.105543	0.132226	-0.716932
H	-3.941727	1.060816	-1.264305
H	-4.40942	-0.658049	-1.402129
H	-4.85609	0.259661	0.065381
S	1.722209	2.152391	0.332886
O	1.011118	1.288066	1.379421
C	2.943912	1.090935	-0.510325
H	3.504279	1.716168	-1.208011
H	3.610721	0.709946	0.262064
H	2.444133	0.273229	-1.02588
C	0.559971	2.323781	-1.066814
H	0.104933	1.355564	-1.279925
H	1.105737	2.711926	-1.928319
H	-0.20164	3.040487	-0.760787
