# Supplementary material for: Stabilization of Zwitterionic Versus Canonical Glycine by DMSO Molecules
Source: Pharmaceuticals (Basel). 2025 Aug 6;18(8):1168. doi: 10.3390/ph18081168 (PMC12389192; doi:10.3390/ph18081168)
Supplement: Supplementary file 1 [file pharmaceuticals-18-01168-s001.zip › XYZ/Gly-2DMSO/gly_2DMSO174.xyz]

C	-1.194952	1.937244	0.502814
O	-2.213143	1.53777	-0.038391
C	-0.501918	3.236512	0.126788
H	-1.255318	4.015015	-0.004359
H	0.177526	3.535939	0.926568
O	-0.517305	1.231614	1.403626
H	-0.80236	0.271745	1.373836
H	-0.385546	2.926937	-1.891488
N	0.254959	3.083618	-1.119822
H	0.866129	2.267351	-1.072649
S	-1.526018	-2.023606	-0.096853
O	-0.850174	-1.353367	1.115608
C	-3.298877	-1.632158	0.055845
H	-3.809234	-1.984035	-0.842527
H	-3.669241	-2.162443	0.932141
H	-3.391537	-0.552059	0.17303
C	-1.169548	-1.005784	-1.568872
H	-0.097745	-0.797445	-1.554795
H	-1.450276	-1.59295	-2.44538
H	-1.723304	-0.070964	-1.509475
S	2.810777	-0.180521	-0.144459
O	1.645308	0.3397	-0.98516
C	2.875706	-1.982805	-0.449939
H	3.65362	-2.422685	0.176179
H	1.900834	-2.413489	-0.220161
H	3.120581	-2.117819	-1.502608
C	2.22965	-0.28569	1.581927
H	2.015056	0.730807	1.905449
H	1.319773	-0.885094	1.616313
H	3.032321	-0.717759	2.182829
