# Supplementary material for: Stabilization of Zwitterionic Versus Canonical Glycine by DMSO Molecules
Source: Pharmaceuticals (Basel). 2025 Aug 6;18(8):1168. doi: 10.3390/ph18081168 (PMC12389192; doi:10.3390/ph18081168)
Supplement: Supplementary file 1 [file pharmaceuticals-18-01168-s001.zip › XYZ/Gly-2DMSO/gly_2DMSO175.xyz]

C	2.807127	-0.324883	-0.001119
O	2.052447	-1.276689	-0.000718
C	4.326429	-0.496159	-0.002204
H	4.564911	-1.109895	-0.875993
H	4.565476	-1.118539	0.865203
O	2.41556	0.946378	-0.001319
H	1.417002	1.011641	-0.000779
H	4.96845	1.260188	0.817163
N	5.168676	0.688836	0.003189
H	4.966384	1.268954	-0.804042
S	-2.00356	-2.14492	0.000514
O	-2.99343	-0.971666	0.000535
C	-0.840128	-1.834504	-1.369805
H	-1.415978	-1.933156	-2.289931
H	-0.431697	-0.833402	-1.247632
H	-0.043753	-2.57764	-1.330661
C	-0.839741	-1.834261	1.370464
H	-0.043106	-2.577116	1.330966
H	-1.415208	-1.933187	2.290799
H	-0.431774	-0.832977	1.248184
S	-1.23971	2.210666	-0.000122
O	-0.198615	1.073113	0.000791
C	-2.373965	1.814909	1.367773
H	-2.751684	0.803269	1.204233
H	-1.793444	1.891545	2.286516
H	-3.176423	2.554885	1.370619
C	-2.372715	1.814152	-1.368856
H	-3.175274	2.554012	-1.37268
H	-2.750572	0.802508	-1.205283
H	-1.791464	1.890507	-2.28711
