# Supplementary material for: Stabilization of Zwitterionic Versus Canonical Glycine by DMSO Molecules
Source: Pharmaceuticals (Basel). 2025 Aug 6;18(8):1168. doi: 10.3390/ph18081168 (PMC12389192; doi:10.3390/ph18081168)
Supplement: Supplementary file 1 [file pharmaceuticals-18-01168-s001.zip › XYZ/Gly-2DMSO/gly_2DMSO176.xyz]

C	0.304493	1.947435	0.522471
O	0.207002	1.130403	1.42605
C	-0.84375	2.843111	0.073831
H	-0.514285	3.884722	0.115973
H	-1.657702	2.723007	0.790036
O	1.394281	2.122751	-0.20752
H	2.106925	1.442575	0.009393
H	-1.486799	1.545459	-1.366373
N	-1.328562	2.548948	-1.275257
H	-0.61696	2.79762	-1.95453
S	2.939296	-1.179557	-0.128333
O	3.2343	0.310051	0.094575
C	1.845205	-1.689815	1.24025
H	1.087194	-0.917669	1.373237
H	2.468977	-1.764565	2.13027
H	1.412264	-2.662249	1.000365
C	1.715352	-1.276999	-1.477253
H	1.529966	-2.332821	-1.685109
H	0.786086	-0.769899	-1.211371
H	2.183137	-0.809051	-2.343005
S	-2.028394	-1.269783	0.14434
O	-1.373425	-0.467333	-0.977634
C	-3.59107	-1.908507	-0.552805
H	-3.323607	-2.625733	-1.327681
H	-4.163642	-2.400828	0.23496
H	-4.145926	-1.075793	-0.986405
C	-2.761249	-0.068474	1.302577
H	-3.389915	0.624494	0.74143
H	-1.920926	0.452651	1.760638
H	-3.340449	-0.612594	2.050665
