# Supplementary material for: Stabilization of Zwitterionic Versus Canonical Glycine by DMSO Molecules
Source: Pharmaceuticals (Basel). 2025 Aug 6;18(8):1168. doi: 10.3390/ph18081168 (PMC12389192; doi:10.3390/ph18081168)
Supplement: Supplementary file 1 [file pharmaceuticals-18-01168-s001.zip › XYZ/Gly-2DMSO/gly_2DMSO177.xyz]

C	-0.793997	2.074657	0.59524
O	0.240625	2.054618	1.223198
C	-0.858043	2.062579	-0.932423
H	-0.188502	1.269921	-1.278816
H	-0.450075	3.017649	-1.273823
O	-1.994256	2.106289	1.176957
H	-2.62494	2.117611	0.407412
H	-2.434115	0.911083	-1.536749
N	-2.249477	1.901807	-1.366431
H	-2.462076	2.4415	-2.194855
S	2.554404	0.391789	-0.188648
O	1.463948	-0.315629	-0.989058
C	2.377901	-0.168487	1.538498
H	2.339078	-1.25876	1.550387
H	1.453476	0.273935	1.90257
H	3.224261	0.203246	2.118663
C	4.095223	-0.524695	-0.558342
H	4.903965	-0.138708	0.064727
H	3.931267	-1.588145	-0.379215
H	4.319242	-0.352759	-1.610431
S	-1.330805	-1.404652	0.117553
O	-2.180539	-0.955213	-1.070301
C	-0.311185	-2.784914	-0.491463
H	0.446508	-2.327014	-1.124249
H	-0.954455	-3.469979	-1.045098
H	0.160437	-3.28057	0.359513
C	-2.459208	-2.38739	1.16732
H	-1.893437	-2.840431	1.983335
H	-3.196286	-1.691958	1.566848
H	-2.947957	-3.144485	0.552948
