# Supplementary material for: Stabilization of Zwitterionic Versus Canonical Glycine by DMSO Molecules
Source: Pharmaceuticals (Basel). 2025 Aug 6;18(8):1168. doi: 10.3390/ph18081168 (PMC12389192; doi:10.3390/ph18081168)
Supplement: Supplementary file 1 [file pharmaceuticals-18-01168-s001.zip › XYZ/Gly-2DMSO/gly_2DMSO178.xyz]

C	0.277864	2.248577	-0.428952
O	1.274283	2.533793	-1.061457
C	0.213595	2.40065	1.097625
H	-0.411681	3.274229	1.312499
H	1.226727	2.652937	1.416408
O	-0.812134	1.803198	-1.054385
H	-1.521942	1.471736	-0.446025
H	0.175203	0.414262	1.531656
N	-0.281683	1.261847	1.860683
H	-1.277372	1.133156	1.707955
S	2.286584	-1.026185	-0.510529
O	0.897367	-0.937974	0.129446
C	3.132775	-2.390888	0.35987
H	3.072335	-2.214247	1.434375
H	2.607864	-3.308691	0.097893
H	4.169746	-2.444029	0.024598
C	3.273468	0.338242	0.184914
H	2.872827	1.26236	-0.232213
H	3.174249	0.322835	1.271422
H	4.312607	0.200853	-0.119165
S	-3.00488	-0.879822	-0.125082
O	-2.770986	0.588857	0.268538
C	-2.080516	-1.886818	1.086125
H	-2.501837	-1.659919	2.064831
H	-2.246952	-2.938732	0.845894
H	-1.021122	-1.636714	1.03611
C	-1.926896	-1.205755	-1.560734
H	-2.272449	-0.561597	-2.367841
H	-2.047067	-2.254855	-1.837656
H	-0.896597	-0.977445	-1.285965
