# Supplementary material for: Stabilization of Zwitterionic Versus Canonical Glycine by DMSO Molecules
Source: Pharmaceuticals (Basel). 2025 Aug 6;18(8):1168. doi: 10.3390/ph18081168 (PMC12389192; doi:10.3390/ph18081168)
Supplement: Supplementary file 1 [file pharmaceuticals-18-01168-s001.zip › XYZ/Gly-2DMSO/gly_2DMSO179.xyz]

C	0.860235	2.143358	0.190672
O	1.952236	1.869609	-0.277093
C	0.004644	3.300155	-0.314191
H	0.3715	3.539078	-1.314176
H	0.220932	4.171099	0.314535
O	0.290975	1.455589	1.174055
H	0.738257	0.564478	1.263679
H	-1.793478	2.98851	0.592163
N	-1.433655	3.075187	-0.352103
H	-1.62901	2.189885	-0.817692
S	-2.664742	-0.766114	-0.218615
O	-1.641906	-0.031097	-1.08244
C	-2.14088	-0.583571	1.521262
H	-2.841084	-1.14164	2.145963
H	-1.11772	-0.943988	1.626138
H	-2.186877	0.478185	1.75491
C	-2.26638	-2.546308	-0.362718
H	-2.944978	-3.113744	0.276211
H	-1.229931	-2.703676	-0.064095
H	-2.416027	-2.821679	-1.405871
S	1.882405	-1.717039	0.042682
O	1.080836	-1.044707	1.175194
C	3.562123	-1.02113	0.154214
H	3.999728	-1.387826	1.081734
H	4.139501	-1.374261	-0.702088
H	3.47074	0.065332	0.156704
C	1.389916	-0.941409	-1.535286
H	1.749927	-1.586772	-2.338796
H	0.299237	-0.881605	-1.531182
H	1.8072	0.061045	-1.599935
