# Supplementary material for: Stabilization of Zwitterionic Versus Canonical Glycine by DMSO Molecules
Source: Pharmaceuticals (Basel). 2025 Aug 6;18(8):1168. doi: 10.3390/ph18081168 (PMC12389192; doi:10.3390/ph18081168)
Supplement: Supplementary file 1 [file pharmaceuticals-18-01168-s001.zip › XYZ/Gly-2DMSO/gly_2DMSO18.xyz]

C	1.915559	1.911159	0.311981
O	2.743121	1.611395	1.141913
C	0.408787	1.879777	0.54014
H	0.127049	2.828001	1.008524
H	0.199438	1.077976	1.253332
O	2.246977	2.279591	-0.931166
H	1.372658	2.368546	-1.394007
H	-0.200855	0.76682	-1.018341
N	-0.259878	1.748574	-0.751822
H	-1.255837	1.953168	-0.668988
S	1.588257	-2.006061	-0.236946
O	0.349932	-1.109119	-0.356547
C	2.292482	-1.690461	1.416726
H	3.224731	-2.251236	1.505476
H	1.567352	-2.064954	2.13862
H	2.461081	-0.620628	1.547652
C	2.90969	-1.213549	-1.215454
H	2.577134	-1.224812	-2.252729
H	3.81677	-1.811116	-1.109286
H	3.070982	-0.192088	-0.874785
S	-3.537521	-0.086535	0.161802
O	-3.107691	1.326358	-0.213252
C	-2.922996	-1.203875	-1.152328
H	-1.836149	-1.140416	-1.214324
H	-3.397683	-0.879904	-2.07783
H	-3.235925	-2.221787	-0.910893
C	-2.395958	-0.665769	1.471527
H	-1.375716	-0.674406	1.087253
H	-2.507815	0.026732	2.305139
H	-2.703945	-1.667854	1.77711
