# Supplementary material for: Stabilization of Zwitterionic Versus Canonical Glycine by DMSO Molecules
Source: Pharmaceuticals (Basel). 2025 Aug 6;18(8):1168. doi: 10.3390/ph18081168 (PMC12389192; doi:10.3390/ph18081168)
Supplement: Supplementary file 1 [file pharmaceuticals-18-01168-s001.zip › XYZ/Gly-2DMSO/gly_2DMSO180.xyz]

C	-2.721384	1.445633	0.03857
O	-3.759081	1.498223	0.65206
C	-1.651353	2.537103	0.121213
H	-1.508991	2.761108	1.183909
H	-2.098009	3.428028	-0.328171
O	-2.421419	0.41923	-0.765064
H	-1.494837	0.529592	-1.088402
H	0.27359	1.76602	0.042241
N	-0.431817	2.160579	-0.582169
H	-0.025153	2.943086	-1.07691
S	2.602791	-0.074313	0.211009
O	1.665488	0.832389	1.014277
C	2.51292	0.475812	-1.522471
H	2.707012	1.548496	-1.565679
H	1.504973	0.229685	-1.848108
H	3.24934	-0.082137	-2.103317
C	4.283861	0.5447	0.568399
H	5.002859	0.013636	-0.057883
H	4.313783	1.618897	0.382578
H	4.480417	0.341367	1.620259
S	-0.381157	-2.192845	0.02143
O	-0.03981	-1.141472	-1.036925
C	-2.048149	-2.813295	-0.390036
H	-1.95466	-3.389923	-1.309542
H	-2.70508	-1.956012	-0.534347
H	-2.391968	-3.455149	0.42315
C	-0.832008	-1.29485	1.550486
H	-0.014283	-0.597884	1.741499
H	-0.917851	-2.02446	2.357711
H	-1.769311	-0.761446	1.405421
