# Supplementary material for: Stabilization of Zwitterionic Versus Canonical Glycine by DMSO Molecules
Source: Pharmaceuticals (Basel). 2025 Aug 6;18(8):1168. doi: 10.3390/ph18081168 (PMC12389192; doi:10.3390/ph18081168)
Supplement: Supplementary file 1 [file pharmaceuticals-18-01168-s001.zip › XYZ/Gly-2DMSO/gly_2DMSO181.xyz]

C	-2.344743	-0.758893	-0.001828
O	-2.693918	-1.916653	0.002423
C	-3.320619	0.420952	-0.00281
H	-3.091084	1.050588	0.862287
H	-3.09592	1.045161	-0.873105
O	-1.044308	-0.437515	-0.005959
H	-0.874142	0.554205	-0.0082
H	-4.940003	-0.502574	0.813259
N	-4.728917	0.070013	0.002108
H	-4.944537	-0.507131	-0.804609
S	2.277934	-2.074441	0.001477
O	2.450202	-0.552387	0.001356
C	1.13286	-2.462825	1.368953
H	1.659855	-2.224012	2.292275
H	0.236726	-1.85565	1.251799
H	0.897931	-3.527983	1.337465
C	1.138834	-2.463938	-1.370624
H	0.903749	-3.52907	-1.339126
H	0.242201	-1.856626	-1.258052
H	1.669883	-2.226135	-2.291883
S	0.729735	2.864814	0.000727
O	-0.610193	2.106	-0.006486
C	1.703686	2.170926	1.375473
H	1.848167	1.102495	1.205059
H	1.139458	2.374765	2.284938
H	2.662277	2.692431	1.407197
C	1.716093	2.175671	-1.367564
H	1.857501	1.106306	-1.200461
H	1.161059	2.384254	-2.281599
H	2.675638	2.695994	-1.387523
