# Supplementary material for: Stabilization of Zwitterionic Versus Canonical Glycine by DMSO Molecules
Source: Pharmaceuticals (Basel). 2025 Aug 6;18(8):1168. doi: 10.3390/ph18081168 (PMC12389192; doi:10.3390/ph18081168)
Supplement: Supplementary file 1 [file pharmaceuticals-18-01168-s001.zip › XYZ/Gly-2DMSO/gly_2DMSO182.xyz]

C	-0.618299	-1.715481	-0.830298
O	-1.81885	-1.725266	-1.024858
C	0.008784	-2.333978	0.421159
H	1.027426	-1.967846	0.540828
H	0.086842	-3.409992	0.229846
O	0.208725	-1.178145	-1.723447
H	1.131492	-1.077557	-1.359965
H	-0.859643	-1.110988	1.770532
N	-0.741952	-2.114131	1.649384
H	-1.671344	-2.511401	1.556252
S	3.100621	0.49376	0.009277
O	2.612082	-0.76282	-0.725287
C	2.09716	1.874971	-0.632657
H	2.320883	1.954745	-1.695713
H	2.395448	2.788465	-0.115083
H	1.047596	1.642601	-0.450506
C	2.367205	0.43955	1.680471
H	2.718332	1.315077	2.229964
H	1.280302	0.43821	1.60384
H	2.738932	-0.467981	2.154802
S	-2.000967	1.588613	0.385245
O	-0.692032	0.883185	0.769056
C	-2.136582	1.477958	-1.43212
H	-2.050627	0.434913	-1.73613
H	-1.321729	2.072394	-1.843644
H	-3.094951	1.909457	-1.72685
C	-3.354054	0.432307	0.791315
H	-3.158169	-0.522511	0.303616
H	-3.363601	0.331147	1.876257
H	-4.292677	0.874625	0.452978
