# Supplementary material for: Stabilization of Zwitterionic Versus Canonical Glycine by DMSO Molecules
Source: Pharmaceuticals (Basel). 2025 Aug 6;18(8):1168. doi: 10.3390/ph18081168 (PMC12389192; doi:10.3390/ph18081168)
Supplement: Supplementary file 1 [file pharmaceuticals-18-01168-s001.zip › XYZ/Gly-2DMSO/gly_2DMSO183.xyz]

C	-0.858524	2.143972	0.191806
O	-1.951677	1.872279	-0.274348
C	-0.000316	3.297715	-0.315729
H	-0.367098	3.535205	-1.316112
H	-0.214442	4.170567	0.311072
O	-0.289786	1.455841	1.175364
H	-0.738778	0.565801	1.265953
H	1.62998	2.180303	-0.814003
N	1.437337	3.069026	-0.353652
H	1.797962	2.987518	0.590759
S	2.66367	-0.768394	-0.218439
O	1.64293	-0.031244	-1.083121
C	2.140098	-0.583844	1.521351
H	1.116659	-0.943233	1.626824
H	2.84002	-1.142247	2.14609
H	2.187269	0.478006	1.754293
C	2.260777	-2.547597	-0.361769
H	2.938018	-3.116429	0.277357
H	2.409654	-2.823793	-1.404809
H	1.223993	-2.702153	-0.062898
S	-1.883113	-1.714899	0.041512
O	-1.081308	-1.044251	1.174862
C	-3.562519	-1.018526	0.154112
H	-4.140214	-1.370314	-0.702537
H	-3.470662	0.067901	0.157737
H	-4.000127	-1.386102	1.081268
C	-1.390514	-0.937778	-1.535709
H	-0.29978	-0.878149	-1.531492
H	-1.750186	-1.582702	-2.339728
H	-1.807817	0.064676	-1.599812
