# Supplementary material for: Stabilization of Zwitterionic Versus Canonical Glycine by DMSO Molecules
Source: Pharmaceuticals (Basel). 2025 Aug 6;18(8):1168. doi: 10.3390/ph18081168 (PMC12389192; doi:10.3390/ph18081168)
Supplement: Supplementary file 1 [file pharmaceuticals-18-01168-s001.zip › XYZ/Gly-2DMSO/gly_2DMSO184.xyz]

C	-0.794411	1.580264	0.834537
O	-1.983332	1.564569	1.094355
C	-0.253741	2.169897	-0.469262
H	-0.004572	1.305574	-1.091348
H	0.685943	2.691295	-0.278499
O	0.090735	1.038741	1.660481
H	1.010308	1.034569	1.26765
H	-2.076033	2.587761	-1.27036
N	-1.17007	3.038992	-1.191306
H	-1.333057	3.889286	-0.661202
S	-1.829814	-1.833769	-0.446899
O	-0.472214	-1.153477	-0.648876
C	-2.215018	-1.710311	1.333921
H	-3.213779	-2.120627	1.494832
H	-1.476103	-2.317901	1.855054
H	-2.153434	-0.667644	1.64651
C	-3.096248	-0.658777	-1.039177
H	-2.909318	-0.513451	-2.102696
H	-3.003043	0.275684	-0.485572
H	-4.078796	-1.111045	-0.892555
S	3.162051	-0.261272	-0.026861
O	2.485433	0.957045	0.618808
C	2.443631	-0.433337	-1.695577
H	2.926113	-1.282775	-2.183203
H	1.36721	-0.586454	-1.615485
H	2.683923	0.485135	-2.230057
C	2.375946	-1.728598	0.717608
H	2.616844	-1.704123	1.77973
H	1.301151	-1.667845	0.540272
H	2.805415	-2.619569	0.255779
