# Supplementary material for: Stabilization of Zwitterionic Versus Canonical Glycine by DMSO Molecules
Source: Pharmaceuticals (Basel). 2025 Aug 6;18(8):1168. doi: 10.3390/ph18081168 (PMC12389192; doi:10.3390/ph18081168)
Supplement: Supplementary file 1 [file pharmaceuticals-18-01168-s001.zip › XYZ/Gly-2DMSO/gly_2DMSO185.xyz]

C	0.585816	1.828723	-0.569395
O	1.766702	1.996722	-0.811076
C	-0.002685	2.157723	0.806811
H	0.001157	1.209968	1.354331
H	0.722546	2.810137	1.296107
O	-0.224029	1.322485	-1.4946
H	-1.113244	1.0719	-1.129436
H	-2.037248	2.129777	0.502196
N	-1.329282	2.751125	0.882572
H	-1.369962	3.629998	0.379066
S	-2.907213	-0.935076	-0.088876
O	-2.566691	0.492158	-0.555262
C	-1.768727	-2.03417	-0.990509
H	-1.955171	-3.059512	-0.665551
H	-0.745432	-1.728056	-0.76768
H	-2.008485	-1.926542	-2.047683
C	-2.166561	-1.118782	1.56784
H	-2.415823	-2.114722	1.939297
H	-1.086549	-0.985983	1.499221
H	-2.632064	-0.360829	2.197258
S	2.319655	-1.423069	0.38974
O	0.839396	-1.06433	0.56596
C	2.740081	-1.038308	-1.344608
H	2.458065	-0.007087	-1.560579
H	2.177716	-1.737309	-1.962771
H	3.810907	-1.200815	-1.480952
C	3.279201	-0.080216	1.169677
H	2.990302	0.871869	0.724013
H	3.043035	-0.109173	2.232939
H	4.34037	-0.28728	1.019317
