# Supplementary material for: Stabilization of Zwitterionic Versus Canonical Glycine by DMSO Molecules
Source: Pharmaceuticals (Basel). 2025 Aug 6;18(8):1168. doi: 10.3390/ph18081168 (PMC12389192; doi:10.3390/ph18081168)
Supplement: Supplementary file 1 [file pharmaceuticals-18-01168-s001.zip › XYZ/Gly-2DMSO/gly_2DMSO186.xyz]

C	0.327358	2.032929	0.629584
O	1.33089	2.178258	1.298314
C	0.187989	2.651525	-0.756833
H	1.20048	2.937228	-1.065337
H	-0.390507	3.57416	-0.632566
O	-0.699835	1.332318	1.093957
H	-1.468482	1.230169	0.46612
H	-0.79459	2.243902	-2.515917
N	-0.521816	1.765272	-1.666991
H	0.067717	0.968623	-1.892599
S	-3.028063	-1.018151	-0.01613
O	-2.995476	0.504482	0.095282
C	-2.092343	-1.659725	1.419859
H	-2.687617	-1.447151	2.306875
H	-1.961822	-2.736803	1.302156
H	-1.137288	-1.137794	1.472454
C	-1.813288	-1.495942	-1.293994
H	-1.857371	-2.581086	-1.409434
H	-0.812208	-1.165384	-1.015434
H	-2.134224	-1.010184	-2.214434
S	2.602536	-0.45791	-0.234916
O	1.240135	-0.510048	-0.929329
C	2.299921	-0.828776	1.523957
H	1.687147	-1.728959	1.588244
H	3.261684	-0.96772	2.02089
H	1.78661	0.039525	1.934527
C	3.419608	-2.035516	-0.664496
H	4.359894	-2.114819	-0.116402
H	3.612075	-2.010546	-1.736332
H	2.748467	-2.860142	-0.421407
