# Supplementary material for: Stabilization of Zwitterionic Versus Canonical Glycine by DMSO Molecules
Source: Pharmaceuticals (Basel). 2025 Aug 6;18(8):1168. doi: 10.3390/ph18081168 (PMC12389192; doi:10.3390/ph18081168)
Supplement: Supplementary file 1 [file pharmaceuticals-18-01168-s001.zip › XYZ/Gly-2DMSO/gly_2DMSO187.xyz]

C	0.585694	1.828697	-0.569504
O	1.7665	1.997116	-0.811307
C	-0.002696	2.157065	0.806914
H	0.722867	2.808697	1.296758
H	0.000316	1.208982	1.353838
O	-0.224257	1.322749	-1.494738
H	-1.113309	1.071622	-1.129342
H	-2.037207	2.130393	0.502251
N	-1.328954	2.751315	0.882801
H	-1.369084	3.630228	0.37931
S	2.319644	-1.423205	0.389571
O	0.838893	-1.065474	0.563684
C	2.742193	-1.037637	-1.344108
H	3.813275	-1.199499	-1.479155
H	2.180949	-1.736762	-1.963148
H	2.459777	-0.006526	-1.560035
C	3.277296	-0.080011	1.17125
H	3.039801	-0.109481	2.234204
H	4.338776	-0.286428	1.022187
H	2.988499	0.87209	0.725565
S	-2.907133	-0.934818	-0.088536
O	-2.566262	0.492285	-0.555122
C	-2.16577	-1.118883	1.567727
H	-2.414837	-2.114944	1.939012
H	-1.085757	-0.985932	1.498875
H	-2.63108	-0.361195	2.197631
C	-1.769577	-2.034364	-0.990909
H	-2.009772	-1.926265	-2.047936
H	-0.746091	-1.72874	-0.768412
H	-1.956447	-3.059676	-0.666144
