# Supplementary material for: Stabilization of Zwitterionic Versus Canonical Glycine by DMSO Molecules
Source: Pharmaceuticals (Basel). 2025 Aug 6;18(8):1168. doi: 10.3390/ph18081168 (PMC12389192; doi:10.3390/ph18081168)
Supplement: Supplementary file 1 [file pharmaceuticals-18-01168-s001.zip › XYZ/Gly-2DMSO/gly_2DMSO188.xyz]

C	-0.403213	1.870019	0.055396
O	-0.297168	1.453588	1.194648
C	-1.7346	2.283085	-0.545784
H	-1.842155	1.747634	-1.493775
H	-1.653896	3.350449	-0.789895
O	0.586258	2.055041	-0.792978
H	1.473407	1.735617	-0.428071
H	-3.606006	2.612036	0.244868
N	-2.837291	1.962231	0.361039
H	-2.503257	2.034266	1.318491
S	-1.677883	-1.944977	-0.271087
O	-0.528071	-1.092795	-0.804436
C	-1.837958	-1.533385	1.503718
H	-1.000567	-2.003268	2.018265
H	-1.786736	-0.450241	1.609319
H	-2.779392	-1.937969	1.878497
C	-3.223598	-1.145072	-0.821518
H	-4.064588	-1.738094	-0.455795
H	-3.204885	-1.163373	-1.910948
H	-3.256826	-0.12169	-0.43601
S	3.245006	-0.289755	0.153213
O	2.911288	1.191558	-0.072757
C	2.61108	-1.194479	-1.299326
H	1.529966	-1.066426	-1.37002
H	3.128609	-0.780711	-2.164154
H	2.870903	-2.248465	-1.180329
C	2.031177	-0.907314	1.364503
H	2.194797	-1.979048	1.494045
H	1.032756	-0.690798	0.990339
H	2.219151	-0.376096	2.296153
