# Supplementary material for: Stabilization of Zwitterionic Versus Canonical Glycine by DMSO Molecules
Source: Pharmaceuticals (Basel). 2025 Aug 6;18(8):1168. doi: 10.3390/ph18081168 (PMC12389192; doi:10.3390/ph18081168)
Supplement: Supplementary file 1 [file pharmaceuticals-18-01168-s001.zip › XYZ/Gly-2DMSO/gly_2DMSO189.xyz]

C	-0.618613	1.715825	0.830032
O	-1.819326	1.726334	1.023599
C	0.00977	2.333965	-0.420914
H	0.087736	3.410016	-0.229835
H	1.028473	1.967693	-0.539577
O	0.207259	1.177902	1.723907
H	1.130276	1.076731	1.361477
H	-0.858395	1.110724	-1.770243
N	-0.740007	2.113864	-1.649695
H	-1.669203	2.511862	-1.557636
S	-2.001553	-1.588796	-0.384964
O	-0.691794	-0.884418	-0.767753
C	-2.139239	-1.477058	1.432082
H	-1.326157	-2.072956	1.845015
H	-2.05176	-0.434024	1.735725
H	-3.098831	-1.90651	1.725857
C	-3.353367	-0.431948	-0.793406
H	-4.292835	-0.87359	-0.456527
H	-3.157833	0.522924	-0.305666
H	-3.36108	-0.331049	-1.87839
S	3.100905	-0.493525	-0.00869
O	2.611276	0.76276	0.725549
C	2.098252	-1.875592	0.632696
H	1.048603	-1.644455	0.449593
H	2.321226	-1.95496	1.695943
H	2.398095	-2.788844	0.115571
C	2.368382	-0.439825	-1.68029
H	1.2814	-0.439943	-1.604648
H	2.739168	0.468342	-2.154152
H	2.721112	-1.314705	-2.229789
