# Supplementary material for: Stabilization of Zwitterionic Versus Canonical Glycine by DMSO Molecules
Source: Pharmaceuticals (Basel). 2025 Aug 6;18(8):1168. doi: 10.3390/ph18081168 (PMC12389192; doi:10.3390/ph18081168)
Supplement: Supplementary file 1 [file pharmaceuticals-18-01168-s001.zip › XYZ/Gly-2DMSO/gly_2DMSO19.xyz]

C	1.916109	1.910604	0.312156
O	2.743115	1.610704	1.142566
C	0.409272	1.880985	0.539846
H	0.128407	2.82994	1.007261
H	0.198776	1.080021	1.253614
O	2.248271	2.277912	-0.931125
H	1.374167	2.367282	-1.394316
H	-0.201562	0.767283	-1.017671
N	-0.259045	1.749409	-0.752301
H	-1.254642	1.955774	-0.670202
S	-3.537435	-0.08628	0.16144
O	-3.107399	1.326339	-0.21423
C	-2.396694	-0.664677	1.472166
H	-2.704791	-1.666636	1.778035
H	-1.376147	-0.673333	1.088689
H	-2.509228	0.028205	2.305385
C	-2.922136	-1.20434	-1.151685
H	-3.235124	-2.222161	-0.909989
H	-1.83525	-1.140885	-1.213092
H	-3.396282	-0.880782	-2.077614
S	1.587391	-2.006078	-0.236892
O	0.349049	-1.10905	-0.355398
C	2.908416	-1.213722	-1.216044
H	3.815205	-1.811908	-1.110717
H	3.070686	-0.192476	-0.875227
H	2.575129	-1.224505	-2.253082
C	2.292692	-1.690965	1.416421
H	2.461207	-0.621145	1.547565
H	1.568101	-2.065791	2.138675
H	3.225116	-2.251569	1.504345
