# Supplementary material for: Stabilization of Zwitterionic Versus Canonical Glycine by DMSO Molecules
Source: Pharmaceuticals (Basel). 2025 Aug 6;18(8):1168. doi: 10.3390/ph18081168 (PMC12389192; doi:10.3390/ph18081168)
Supplement: Supplementary file 1 [file pharmaceuticals-18-01168-s001.zip › XYZ/Gly-2DMSO/gly_2DMSO190.xyz]

C	0.301043	1.947842	0.522165
O	0.206518	1.133841	1.428794
C	-0.848889	2.841548	0.073842
H	-0.521453	3.883759	0.118007
H	-1.662813	2.71884	0.789611
O	1.388893	2.121808	-0.210971
H	2.102938	1.443255	0.006594
H	-1.489175	1.54533	-1.368405
N	-1.332752	2.548946	-1.275893
H	-0.621114	2.799595	-1.954406
S	2.940533	-1.176663	-0.127373
O	3.232943	0.313812	0.093194
C	1.845705	-1.686183	1.240914
H	2.46874	-1.75925	2.131594
H	1.087015	-0.914453	1.372456
H	1.413773	-2.659264	1.001881
C	1.71822	-1.278279	-1.47744
H	1.534448	-2.334727	-1.683575
H	0.788077	-0.771862	-1.213249
H	2.186295	-0.811261	-2.343531
S	-2.026119	-1.272865	0.144104
O	-1.369565	-0.46806	-0.975296
C	-2.758908	-0.073892	1.304704
H	-3.337351	-0.619559	2.052255
H	-3.388328	0.619745	0.745229
H	-1.918616	0.447094	1.763067
C	-3.588576	-1.908843	-0.555842
H	-4.142323	-1.074785	-0.988287
H	-3.321012	-2.62475	-1.331903
H	-4.162349	-2.402247	0.230377
