# Supplementary material for: Stabilization of Zwitterionic Versus Canonical Glycine by DMSO Molecules
Source: Pharmaceuticals (Basel). 2025 Aug 6;18(8):1168. doi: 10.3390/ph18081168 (PMC12389192; doi:10.3390/ph18081168)
Supplement: Supplementary file 1 [file pharmaceuticals-18-01168-s001.zip › XYZ/Gly-2DMSO/gly_2DMSO191.xyz]

C	2.721202	1.445612	0.038968
O	3.75867	1.498088	0.652832
C	1.651674	2.537638	0.120576
H	1.509595	2.762885	1.183049
H	2.098645	3.427844	-0.329906
O	2.421182	0.418909	-0.764246
H	1.49476	0.529225	-1.088079
H	0.024875	2.943489	-1.076742
N	0.431939	2.160939	-0.582391
H	-0.273096	1.766208	0.042256
S	-2.602748	-0.074341	0.210986
O	-1.665766	0.832022	1.014975
C	-2.512434	0.47653	-1.522241
H	-1.504392	0.230569	-1.847716
H	-2.706578	1.549223	-1.565076
H	-3.248703	-0.081207	-2.103484
C	-4.284023	0.544257	0.568204
H	-4.314067	1.618528	0.382834
H	-4.480808	0.340432	1.619924
H	-5.002768	0.013338	-0.058492
S	0.381088	-2.192739	0.020913
O	0.040524	-1.140875	-1.0372
C	0.831764	-1.29549	1.550423
H	0.917279	-2.025501	2.357328
H	1.769194	-0.762196	1.40578
H	0.014098	-0.598501	1.741621
C	2.047979	-2.813632	-0.39031
H	1.954503	-3.389814	-1.310099
H	2.70522	-1.956499	-0.534113
H	2.391381	-3.455967	0.422667
