# Supplementary material for: Stabilization of Zwitterionic Versus Canonical Glycine by DMSO Molecules
Source: Pharmaceuticals (Basel). 2025 Aug 6;18(8):1168. doi: 10.3390/ph18081168 (PMC12389192; doi:10.3390/ph18081168)
Supplement: Supplementary file 1 [file pharmaceuticals-18-01168-s001.zip › XYZ/Gly-2DMSO/gly_2DMSO192.xyz]

C	2.914126	-0.66509	0.537645
O	3.022779	0.048932	1.504351
C	1.986264	-1.875436	0.471221
H	1.095877	-1.635214	1.055601
H	2.505536	-2.70311	0.964281
O	3.611447	-0.464127	-0.587359
H	3.261644	-1.133679	-1.222128
H	0.990585	-1.608215	-1.280443
N	1.729058	-2.214793	-0.928088
H	1.472099	-3.185618	-1.051595
S	-3.341597	-0.479994	0.316553
O	-2.812502	0.845611	0.848229
C	-3.039854	-0.477781	-1.488004
H	-3.649889	0.324482	-1.901716
H	-1.977971	-0.294775	-1.658761
H	-3.358715	-1.437867	-1.898628
C	-2.078084	-1.738299	0.731609
H	-2.358527	-2.690031	0.276477
H	-2.072012	-1.830301	1.817239
H	-1.121515	-1.371321	0.359384
S	0.001148	1.652392	-0.493479
O	0.1074	0.141838	-0.780386
C	1.639279	2.351954	-0.893372
H	2.414973	1.861997	-0.307959
H	1.801028	2.185716	-1.95771
H	1.605855	3.423106	-0.685486
C	0.085677	1.840527	1.313121
H	0.166811	2.906021	1.536491
H	0.950507	1.292207	1.687408
H	-0.859955	1.448485	1.682971
