# Supplementary material for: Stabilization of Zwitterionic Versus Canonical Glycine by DMSO Molecules
Source: Pharmaceuticals (Basel). 2025 Aug 6;18(8):1168. doi: 10.3390/ph18081168 (PMC12389192; doi:10.3390/ph18081168)
Supplement: Supplementary file 1 [file pharmaceuticals-18-01168-s001.zip › XYZ/Gly-2DMSO/gly_2DMSO193.xyz]

C	0.750518	1.925971	0.660496
O	-0.188325	1.55751	1.333084
C	0.640349	2.285154	-0.818546
H	-0.028957	1.55699	-1.280558
H	0.167071	3.270323	-0.872628
O	1.976434	2.060414	1.159766
H	2.534423	2.300785	0.378054
H	2.033786	2.98841	-2.182332
N	1.977039	2.337503	-1.409953
H	2.235789	1.405314	-1.723616
S	-2.239397	-0.301388	-0.385265
O	-3.149229	-1.221494	-1.18121
C	-3.191698	1.22098	-0.029707
H	-3.347908	1.722105	-0.984645
H	-4.152156	0.941393	0.405176
H	-2.601192	1.843303	0.641637
C	-2.230744	-0.930354	1.333413
H	-1.676812	-0.232335	1.959217
H	-3.263653	-1.048543	1.663461
H	-1.739571	-1.902338	1.304054
S	1.131451	-1.611948	-0.199984
O	1.799733	-0.459812	-0.94198
C	2.168862	-3.0792	-0.525187
H	3.204863	-2.842321	-0.280354
H	2.07234	-3.302559	-1.586824
H	1.800118	-3.917281	0.068479
C	1.565826	-1.411304	1.561735
H	2.644336	-1.274664	1.645747
H	1.045788	-0.52396	1.918562
H	1.232021	-2.294179	2.109729
