# Supplementary material for: Stabilization of Zwitterionic Versus Canonical Glycine by DMSO Molecules
Source: Pharmaceuticals (Basel). 2025 Aug 6;18(8):1168. doi: 10.3390/ph18081168 (PMC12389192; doi:10.3390/ph18081168)
Supplement: Supplementary file 1 [file pharmaceuticals-18-01168-s001.zip › XYZ/Gly-2DMSO/gly_2DMSO194.xyz]

C	-0.040887	1.815566	0.514526
O	0.810638	1.937164	-0.346636
C	-1.371013	2.556633	0.478909
H	-1.21926	3.529465	0.960808
H	-2.087442	2.009882	1.093902
O	0.097102	1.037779	1.585428
H	0.878352	0.425566	1.461295
H	-1.981008	1.832344	-1.293245
N	-1.913876	2.749888	-0.856825
H	-1.252819	3.282286	-1.414192
S	-1.945016	-1.558311	-0.441397
O	-1.395539	-0.237498	-0.96868
C	-1.364868	-1.74466	1.278703
H	-1.798522	-2.659733	1.686693
H	-0.277108	-1.812384	1.245631
H	-1.651109	-0.867223	1.85697
C	-3.706128	-1.25483	-0.056782
H	-4.213053	-1.07816	-1.004485
H	-4.124656	-2.132914	0.437651
H	-3.776654	-0.37089	0.578112
S	2.806686	-1.048986	-0.038143
O	1.862427	-0.878099	1.166818
C	3.68472	0.537442	-0.224031
H	2.944113	1.331984	-0.311416
H	4.323933	0.473585	-1.106325
H	4.295332	0.65732	0.670284
C	1.76886	-0.943861	-1.533056
H	1.195952	-1.868805	-1.585212
H	1.102873	-0.085877	-1.452716
H	2.430363	-0.871435	-2.3984
