# Supplementary material for: Stabilization of Zwitterionic Versus Canonical Glycine by DMSO Molecules
Source: Pharmaceuticals (Basel). 2025 Aug 6;18(8):1168. doi: 10.3390/ph18081168 (PMC12389192; doi:10.3390/ph18081168)
Supplement: Supplementary file 1 [file pharmaceuticals-18-01168-s001.zip › XYZ/Gly-2DMSO/gly_2DMSO195.xyz]

C	-0.586589	1.828485	-0.569458
O	-1.767503	1.996521	-0.811011
C	0.002165	2.1584	0.806408
H	-0.722857	2.81135	1.295282
H	-0.001692	1.211107	1.354711
O	0.222988	1.321501	-1.494471
H	1.112301	1.071025	-1.129349
H	1.369272	3.630613	0.378046
N	1.328849	2.751725	0.881521
H	2.036638	2.130371	0.500856
S	-2.318628	-1.423318	0.39
O	-0.838682	-1.06341	0.566084
C	-3.279127	-0.080903	1.169524
H	-3.042834	-0.109257	2.232771
H	-2.991035	0.87123	0.723436
H	-4.340159	-0.28881	1.019335
C	-2.739421	-1.03947	-1.344475
H	-3.810115	-1.202989	-1.480624
H	-2.458187	-0.008139	-1.56092
H	-2.176519	-1.738272	-1.962389
S	2.907174	-0.934553	-0.08872
O	2.566099	0.492176	-0.55613
C	2.16657	-1.117273	1.568055
H	2.415423	-2.113114	1.94004
H	2.632278	-0.359173	2.197164
H	1.086591	-0.984011	1.499353
C	1.769314	-2.035054	-0.989543
H	0.745822	-1.729867	-0.76649
H	1.957093	-3.060078	-0.664361
H	2.008609	-1.927519	-2.046839
