# Supplementary material for: Stabilization of Zwitterionic Versus Canonical Glycine by DMSO Molecules
Source: Pharmaceuticals (Basel). 2025 Aug 6;18(8):1168. doi: 10.3390/ph18081168 (PMC12389192; doi:10.3390/ph18081168)
Supplement: Supplementary file 1 [file pharmaceuticals-18-01168-s001.zip › XYZ/Gly-2DMSO/gly_2DMSO196.xyz]

C	3.973837	0.156952	-0.006639
O	4.985495	0.734958	-0.310585
C	2.569903	0.665439	-0.373271
H	2.543869	0.758417	-1.462433
H	2.486794	1.676691	0.035876
O	3.947948	-0.989418	0.681182
H	2.980048	-1.189045	0.762336
H	0.935319	-0.607201	-0.606037
N	1.531424	-0.233124	0.130531
H	0.902687	0.222163	0.786784
S	-1.543637	-2.35316	-0.52159
O	-0.82851	-1.294609	-1.36318
C	-0.6855	-2.425548	1.091433
H	-1.213394	-3.140162	1.725368
H	0.328866	-2.770908	0.900818
H	-0.678938	-1.427508	1.527856
C	-3.062458	-1.559997	0.115085
H	-2.767819	-0.665307	0.663431
H	-3.586006	-2.269972	0.757673
H	-3.679872	-1.318401	-0.749746
S	-1.330232	2.246355	0.458947
O	-1.05864	0.965555	1.251054
C	-3.129544	2.27964	0.133189
H	-3.366807	3.19239	-0.415374
H	-3.417455	1.397071	-0.436621
H	-3.624233	2.288708	1.103619
C	-0.809204	1.926096	-1.265185
H	0.269929	2.060678	-1.308118
H	-1.067697	0.894115	-1.513566
H	-1.295918	2.651636	-1.918713
