# Supplementary material for: Stabilization of Zwitterionic Versus Canonical Glycine by DMSO Molecules
Source: Pharmaceuticals (Basel). 2025 Aug 6;18(8):1168. doi: 10.3390/ph18081168 (PMC12389192; doi:10.3390/ph18081168)
Supplement: Supplementary file 1 [file pharmaceuticals-18-01168-s001.zip › XYZ/Gly-2DMSO/gly_2DMSO197.xyz]

C	0.066694	1.809986	-0.345088
O	-0.673929	1.719043	0.619615
C	1.25371	2.758492	-0.406011
H	2.001933	2.328025	-1.07087
H	0.896256	3.682294	-0.878683
O	-0.099607	1.099842	-1.459491
H	-0.842908	0.434212	-1.340143
H	2.247087	2.19161	1.243525
N	1.860692	3.058731	0.877756
H	1.145398	3.362107	1.531449
S	-2.858114	-1.054071	-0.050082
O	-1.840959	-0.827553	-1.178896
C	-1.913429	-1.098624	1.510189
H	-1.281484	-1.984174	1.464781
H	-1.313297	-0.192472	1.58304
H	-2.624152	-1.187266	2.334016
C	-3.68913	0.547877	0.218901
H	-4.377778	0.442682	1.059022
H	-2.927349	1.302989	0.410982
H	-4.244316	0.765493	-0.692815
S	1.723005	-1.201385	0.19927
O	2.46127	0.084902	0.539029
C	1.933513	-1.469251	-1.593695
H	2.998272	-1.450246	-1.829362
H	1.412853	-0.648657	-2.08257
H	1.476302	-2.421249	-1.867738
C	2.808487	-2.566288	0.754128
H	3.807834	-2.407148	0.347286
H	2.837658	-2.526386	1.842327
H	2.391313	-3.518638	0.421846
