# Supplementary material for: Stabilization of Zwitterionic Versus Canonical Glycine by DMSO Molecules
Source: Pharmaceuticals (Basel). 2025 Aug 6;18(8):1168. doi: 10.3390/ph18081168 (PMC12389192; doi:10.3390/ph18081168)
Supplement: Supplementary file 1 [file pharmaceuticals-18-01168-s001.zip › XYZ/Gly-2DMSO/gly_2DMSO198.xyz]

C	-0.723474	-1.979137	0.526537
O	-1.777889	-2.203062	1.085226
C	-0.625179	-1.834827	-0.985146
H	-0.105162	-0.896124	-1.190228
H	0.019473	-2.647163	-1.347175
O	0.410532	-1.859306	1.200178
H	1.174919	-1.608069	0.60594
H	-2.578867	-2.402567	-1.01457
N	-1.962369	-1.825073	-1.580164
H	-1.94431	-2.200618	-2.520931
S	-1.711584	1.958719	0.183968
O	-0.332386	1.315844	-0.007284
C	-2.72281	1.413666	-1.231096
H	-3.760479	1.698826	-1.046977
H	-2.345067	1.942976	-2.106041
H	-2.611242	0.330542	-1.355264
C	-2.563773	0.992955	1.475125
H	-1.993807	1.130569	2.393321
H	-3.569197	1.40028	1.59704
H	-2.586766	-0.06216	1.204542
S	3.195593	0.174353	-0.118384
O	2.437305	-1.153639	-0.281306
C	2.496614	0.978828	1.361498
H	2.982234	1.949099	1.481718
H	1.419344	1.084667	1.223864
H	2.734341	0.334612	2.20725
C	2.493251	1.305164	-1.363475
H	2.726273	0.872655	-2.336001
H	1.417634	1.385569	-1.199176
H	2.984844	2.274684	-1.260682
