# Supplementary material for: Stabilization of Zwitterionic Versus Canonical Glycine by DMSO Molecules
Source: Pharmaceuticals (Basel). 2025 Aug 6;18(8):1168. doi: 10.3390/ph18081168 (PMC12389192; doi:10.3390/ph18081168)
Supplement: Supplementary file 1 [file pharmaceuticals-18-01168-s001.zip › XYZ/Gly-2DMSO/gly_2DMSO199.xyz]

C	-1.640824	1.878644	0.154638
O	-2.762109	1.508448	-0.120702
C	-0.538573	2.085432	-0.880988
H	-0.944393	2.693393	-1.693653
H	-0.313655	1.092723	-1.276178
O	-1.246499	2.125201	1.402126
H	-0.30156	2.41707	1.286991
H	0.830024	3.605336	-0.545199
N	0.658041	2.651782	-0.251958
H	1.472905	2.076428	-0.477048
S	2.646793	-0.736205	-0.264976
O	2.500419	0.601785	-0.988513
C	2.100037	-0.457391	1.451987
H	1.01959	-0.34119	1.399508
H	2.593199	0.437358	1.834417
H	2.353637	-1.335824	2.048386
C	4.435531	-0.882094	0.095532
H	4.770561	0.020002	0.608946
H	4.610484	-1.772043	0.702835
H	4.943308	-0.977398	-0.863492
S	-1.683401	-1.949011	-0.08717
O	-0.506201	-0.980767	0.017957
C	-2.665674	-1.412337	-1.531227
H	-3.562935	-2.031072	-1.59141
H	-2.910459	-0.356312	-1.414183
H	-2.04018	-1.577741	-2.407939
C	-2.880851	-1.456215	1.201893
H	-3.773762	-2.075879	1.099606
H	-3.108948	-0.396388	1.087999
H	-2.401126	-1.651047	2.160484
