# Supplementary material for: Stabilization of Zwitterionic Versus Canonical Glycine by DMSO Molecules
Source: Pharmaceuticals (Basel). 2025 Aug 6;18(8):1168. doi: 10.3390/ph18081168 (PMC12389192; doi:10.3390/ph18081168)
Supplement: Supplementary file 1 [file pharmaceuticals-18-01168-s001.zip › XYZ/Gly-2DMSO/gly_2DMSO2.xyz]

C	-1.212779	-1.841169	-0.145993
O	-0.178932	-1.931017	-0.769745
C	-2.583475	-1.607495	-0.780095
H	-2.890324	-2.555821	-1.230451
H	-2.461371	-0.876218	-1.582568
O	-1.258047	-1.926276	1.184464
H	-2.216099	-1.751865	1.397912
H	-4.467962	-1.515365	0.076912
N	-3.526304	-1.192492	0.257946
H	-3.512853	-0.170004	0.308502
S	3.340281	0.037324	0.146318
O	2.481903	1.299208	0.146949
C	2.527869	-1.157614	1.266837
H	3.115659	-2.077453	1.274217
H	2.532729	-0.706971	2.258662
H	1.512285	-1.352889	0.925002
C	2.971184	-0.848337	-1.410418
H	3.302582	-0.200616	-2.221315
H	3.540116	-1.779879	-1.422127
H	1.902103	-1.047912	-1.471483
S	-1.325877	2.238647	-0.013894
O	-2.662741	1.489886	-0.095767
C	-0.280151	1.578827	-1.351617
H	0.746043	1.908028	-1.185407
H	-0.323464	0.490477	-1.338808
H	-0.686952	1.969412	-2.283912
C	-0.413704	1.53293	1.397381
H	-0.857858	1.953231	2.299211
H	-0.531983	0.450036	1.387504
H	0.639879	1.798458	1.299946
