# Supplementary material for: Stabilization of Zwitterionic Versus Canonical Glycine by DMSO Molecules
Source: Pharmaceuticals (Basel). 2025 Aug 6;18(8):1168. doi: 10.3390/ph18081168 (PMC12389192; doi:10.3390/ph18081168)
Supplement: Supplementary file 1 [file pharmaceuticals-18-01168-s001.zip › XYZ/Gly-2DMSO/gly_2DMSO20.xyz]

C	1.674112	-1.615852	-0.306636
O	0.918511	-1.841227	-1.223163
C	3.083236	-1.048176	-0.474705
H	3.719913	-1.877783	-0.796437
H	3.054332	-0.310924	-1.280165
O	1.348835	-1.845044	0.969592
H	2.122411	-1.485489	1.480116
H	3.238489	0.460466	0.870826
N	3.542612	-0.515538	0.807928
H	4.547392	-0.57355	0.912338
S	-3.036257	-0.507706	0.225008
O	-2.480193	0.871189	-0.126215
C	-2.436519	-1.658018	-1.060143
H	-2.892912	-1.339664	-1.997028
H	-1.348058	-1.621642	-1.120474
H	-2.777213	-2.663932	-0.807077
C	-2.013391	-1.152331	1.595199
H	-2.35373	-2.161526	1.834239
H	-2.182773	-0.492209	2.44532
H	-0.963242	-1.153583	1.307609
S	0.452739	1.499215	0.099
O	1.960965	1.783964	0.211196
C	-0.390443	3.048774	0.551457
H	0.008526	3.857195	-0.062224
H	-1.458294	2.895671	0.403623
H	-0.166552	3.22956	1.60226
C	0.076791	1.534038	-1.683572
H	0.536437	2.427161	-2.108714
H	0.511316	0.631744	-2.112085
H	-1.005699	1.521464	-1.792629
