# Supplementary material for: Stabilization of Zwitterionic Versus Canonical Glycine by DMSO Molecules
Source: Pharmaceuticals (Basel). 2025 Aug 6;18(8):1168. doi: 10.3390/ph18081168 (PMC12389192; doi:10.3390/ph18081168)
Supplement: Supplementary file 1 [file pharmaceuticals-18-01168-s001.zip › XYZ/Gly-2DMSO/gly_2DMSO200.xyz]

C	0.165582	1.982396	-0.158878
O	-0.770213	1.903918	-0.938419
C	1.386779	2.859313	-0.414835
H	1.08844	3.880346	-0.146069
H	1.533544	2.863661	-1.496943
O	0.204047	1.325796	0.997285
H	-0.562661	0.680788	1.057427
H	2.909651	1.572619	-0.012865
N	2.629022	2.517228	0.249017
H	2.510057	2.528465	1.255902
S	1.562336	-1.251092	-0.241705
O	2.809917	-0.435723	-0.558862
C	1.953812	-2.975219	-0.713786
H	2.907226	-3.255514	-0.264448
H	2.031027	-3.000039	-1.800092
H	1.149067	-3.63059	-0.375112
C	1.544348	-1.52138	1.562962
H	2.456328	-2.041132	1.858226
H	1.500542	-0.530459	2.008827
H	0.643262	-2.076987	1.823652
S	-2.79592	-0.83778	0.265968
O	-1.577537	-0.58704	1.17049
C	-2.165136	-0.952295	-1.442133
H	-3.020341	-1.053527	-2.112851
H	-1.578703	-0.060832	-1.661207
H	-1.54948	-1.849476	-1.487181
C	-3.648515	0.765843	0.101808
H	-2.932721	1.501183	-0.26531
H	-4.488843	0.639805	-0.583048
H	-4.013129	1.025493	1.09499
