# Supplementary material for: Stabilization of Zwitterionic Versus Canonical Glycine by DMSO Molecules
Source: Pharmaceuticals (Basel). 2025 Aug 6;18(8):1168. doi: 10.3390/ph18081168 (PMC12389192; doi:10.3390/ph18081168)
Supplement: Supplementary file 1 [file pharmaceuticals-18-01168-s001.zip › XYZ/Gly-2DMSO/gly_2DMSO201.xyz]

C	0.013873	1.802727	0.655136
O	0.00608	0.742404	1.26768
C	-1.240974	2.620731	0.388731
H	-1.024089	3.679367	0.544661
H	-2.002049	2.321682	1.110491
O	1.085433	2.326486	0.085609
H	1.883933	1.710877	0.132405
H	-1.769305	1.439001	-1.209509
N	-1.750598	2.431868	-0.972015
H	-1.131626	2.883998	-1.636619
S	3.069678	-0.731372	-0.327578
O	3.159473	0.772201	-0.031726
C	2.412401	-1.491434	1.194979
H	3.209141	-1.44006	1.936119
H	1.549932	-0.905408	1.511155
H	2.157275	-2.532977	0.992399
C	1.607347	-0.972472	-1.390053
H	1.511946	-2.039401	-1.600001
H	1.811282	-0.437221	-2.316864
H	0.702119	-0.58652	-0.923358
S	-2.502439	-1.462475	-0.427765
O	-1.62031	-0.587589	-1.314354
C	-3.263821	-0.354463	0.811219
H	-2.46861	0.135651	1.371584
H	-3.856101	0.374314	0.258718
H	-3.908633	-0.947524	1.46196
C	-1.370973	-2.30552	0.735707
H	-1.961119	-2.866093	1.462591
H	-0.755382	-1.546483	1.216392
H	-0.762886	-2.990157	0.145484
