# Supplementary material for: Stabilization of Zwitterionic Versus Canonical Glycine by DMSO Molecules
Source: Pharmaceuticals (Basel). 2025 Aug 6;18(8):1168. doi: 10.3390/ph18081168 (PMC12389192; doi:10.3390/ph18081168)
Supplement: Supplementary file 1 [file pharmaceuticals-18-01168-s001.zip › XYZ/Gly-2DMSO/gly_2DMSO202.xyz]

C	0.082872	1.779298	-0.156617
O	-0.857492	1.690566	-0.929421
C	1.233593	2.75279	-0.371594
H	0.841938	3.742337	-0.103852
H	1.411044	2.777102	-1.448135
O	0.161474	1.073466	0.97034
H	-0.608886	0.435085	1.021349
H	2.84415	1.608714	0.011705
N	2.482607	2.508294	0.323021
H	2.324763	2.447633	1.323057
S	-3.037307	-0.848264	0.351971
O	-1.695571	-0.777746	1.102308
C	-3.713157	0.845524	0.349653
H	-4.644982	0.841655	-0.218447
H	-3.913009	1.099936	1.389959
H	-2.972502	1.513551	-0.089062
C	-2.624303	-0.948211	-1.422467
H	-2.163995	-1.922464	-1.581752
H	-3.551277	-0.879497	-1.994438
H	-1.937595	-0.1365	-1.661871
S	2.608662	-1.548882	-0.347794
O	2.593053	-0.1693	-0.99202
C	0.919678	-2.231486	-0.51133
H	0.910599	-3.236504	-0.084698
H	0.196742	-1.591008	-0.007766
H	0.718335	-2.279656	-1.581279
C	2.556774	-1.279055	1.462082
H	3.529231	-0.879472	1.748471
H	1.767794	-0.559961	1.679518
H	2.383273	-2.23372	1.961258
