# Supplementary material for: Stabilization of Zwitterionic Versus Canonical Glycine by DMSO Molecules
Source: Pharmaceuticals (Basel). 2025 Aug 6;18(8):1168. doi: 10.3390/ph18081168 (PMC12389192; doi:10.3390/ph18081168)
Supplement: Supplementary file 1 [file pharmaceuticals-18-01168-s001.zip › XYZ/Gly-2DMSO/gly_2DMSO203.xyz]

C	-0.618319	1.715842	0.829852
O	-1.818919	1.72685	1.023838
C	0.00986	2.333455	-0.42139
H	1.02814	1.966216	-0.540761
H	0.089068	3.409423	-0.230236
O	0.207667	1.177921	1.723603
H	1.130576	1.076807	1.36094
H	-0.859546	1.111158	-1.770548
N	-0.740906	2.11424	-1.649751
H	-1.670009	2.512222	-1.556542
S	3.100784	-0.493729	-0.00868
O	2.611568	0.763109	0.724965
C	2.097607	-1.875098	0.633271
H	1.048031	-1.643693	0.450047
H	2.397174	-2.78876	0.116712
H	2.32041	-1.953943	1.696597
C	2.368521	-0.440651	-1.680409
H	2.720995	-1.316142	-2.229141
H	1.281502	-0.440348	-1.605129
H	2.739941	0.466961	-2.154876
S	-2.0012	-1.588955	-0.384647
O	-0.691879	-0.883835	-0.767641
C	-3.3536	-0.432898	-0.793592
H	-3.361271	-0.332381	-1.878607
H	-4.292944	-0.874621	-0.456502
H	-3.158259	0.522154	-0.306178
C	-2.139265	-1.47628	1.432343
H	-3.098637	-1.906168	1.726225
H	-1.325841	-2.071295	1.845832
H	-2.052646	-0.43291	1.735102
