# Supplementary material for: Stabilization of Zwitterionic Versus Canonical Glycine by DMSO Molecules
Source: Pharmaceuticals (Basel). 2025 Aug 6;18(8):1168. doi: 10.3390/ph18081168 (PMC12389192; doi:10.3390/ph18081168)
Supplement: Supplementary file 1 [file pharmaceuticals-18-01168-s001.zip › XYZ/Gly-2DMSO/gly_2DMSO204.xyz]

C	2.57822	-0.92563	0.636638
O	3.157885	0.01884	1.119115
C	2.776648	-1.395645	-0.801688
H	3.685332	-2.005585	-0.812439
H	2.95492	-0.512435	-1.417938
O	1.716497	-1.671344	1.332543
H	1.343887	-2.304101	0.675002
H	0.897989	-1.591175	-1.553803
N	1.632864	-2.207284	-1.217296
H	1.874611	-2.873451	-1.939907
S	-2.850528	-0.019335	0.245532
O	-4.285604	-0.235316	0.687744
C	-1.900285	-1.510657	0.708721
H	-1.888299	-1.551879	1.797344
H	-2.404677	-2.389975	0.305912
H	-0.889868	-1.396209	0.320514
C	-2.789726	-0.287904	-1.561827
H	-1.748091	-0.224299	-1.87699
H	-3.235039	-1.258091	-1.786798
H	-3.380963	0.507434	-2.014493
S	0.272601	1.817234	-0.412008
O	0.342245	0.350549	-0.85958
C	0.315593	1.807119	1.411439
H	1.173167	1.22703	1.750037
H	0.371463	2.841588	1.754765
H	-0.621791	1.360369	1.737068
C	1.938188	2.513634	-0.684776
H	2.674828	1.898976	-0.167321
H	2.104558	2.50886	-1.761564
H	1.944735	3.540225	-0.314314
