# Supplementary material for: Stabilization of Zwitterionic Versus Canonical Glycine by DMSO Molecules
Source: Pharmaceuticals (Basel). 2025 Aug 6;18(8):1168. doi: 10.3390/ph18081168 (PMC12389192; doi:10.3390/ph18081168)
Supplement: Supplementary file 1 [file pharmaceuticals-18-01168-s001.zip › XYZ/Gly-2DMSO/gly_2DMSO205.xyz]

C	2.794073	0.49738	0.000161
O	2.283243	-0.604187	0.002476
C	4.302365	0.732262	-0.001154
H	4.540718	1.351497	0.868949
H	4.53971	1.348299	-0.873801
O	2.119625	1.644039	-0.001538
H	1.13299	1.48227	-0.00043
H	4.918769	-1.033461	-0.807843
N	5.132741	-0.458305	0.000592
H	4.92057	-1.029824	0.812073
S	-1.725592	2.045457	0.001502
O	-0.457595	1.167943	0.00201
C	-2.744301	1.404659	1.367441
H	-3.692406	1.945587	1.369505
H	-2.197191	1.608794	2.287209
H	-2.88516	0.334257	1.202854
C	-2.740945	1.408631	-1.368988
H	-3.688249	1.950921	-1.373077
H	-2.190448	1.613941	-2.286474
H	-2.883824	0.338096	-1.207379
S	-1.488325	-2.368605	-0.000827
O	-2.719258	-1.452255	-0.002575
C	-0.423567	-1.801662	-1.369502
H	0.518721	-2.348258	-1.331425
H	-0.962222	-2.024987	-2.290332
H	-0.250223	-0.734583	-1.245339
C	-0.426426	-1.801436	1.370023
H	-0.252799	-0.734383	1.246222
H	-0.966725	-2.02492	2.289852
H	0.515931	-2.348056	1.33365
