# Supplementary material for: Stabilization of Zwitterionic Versus Canonical Glycine by DMSO Molecules
Source: Pharmaceuticals (Basel). 2025 Aug 6;18(8):1168. doi: 10.3390/ph18081168 (PMC12389192; doi:10.3390/ph18081168)
Supplement: Supplementary file 1 [file pharmaceuticals-18-01168-s001.zip › XYZ/Gly-2DMSO/gly_2DMSO206.xyz]

C	2.490002	0.991518	-0.027888
O	1.267911	0.92169	-0.004959
C	3.241584	2.318624	-0.083217
H	3.875885	2.297424	-0.974549
H	3.930317	2.342467	0.76632
O	3.300149	-0.042502	-0.011661
H	2.796302	-0.930676	0.022518
H	1.781283	3.501103	-0.872789
N	2.425781	3.51946	-0.089144
H	1.853469	3.558936	0.747838
S	-2.933949	0.63208	-0.476208
O	-2.797297	-0.815486	-0.018477
C	-4.560596	1.199365	0.133762
H	-4.623701	1.002532	1.204662
H	-5.315262	0.622249	-0.398862
H	-4.676721	2.262448	-0.083272
C	-1.906912	1.646485	0.641847
H	-0.862228	1.434245	0.414858
H	-2.123092	2.699836	0.453272
H	-2.143416	1.375886	1.672145
S	0.661764	-2.686932	0.047756
O	2.164238	-2.339692	0.071403
C	-0.051052	-1.784721	-1.362935
H	-1.137251	-1.857473	-1.296299
H	0.275058	-0.747401	-1.302131
H	0.33077	-2.267101	-2.26205
C	-0.104562	-1.732692	1.394752
H	0.186173	-2.219297	2.325056
H	0.282171	-0.716361	1.341812
H	-1.186059	-1.740959	1.252339
