# Supplementary material for: Stabilization of Zwitterionic Versus Canonical Glycine by DMSO Molecules
Source: Pharmaceuticals (Basel). 2025 Aug 6;18(8):1168. doi: 10.3390/ph18081168 (PMC12389192; doi:10.3390/ph18081168)
Supplement: Supplementary file 1 [file pharmaceuticals-18-01168-s001.zip › XYZ/Gly-2DMSO/gly_2DMSO207.xyz]

C	-1.641351	1.878368	0.154115
O	-2.762368	1.507631	-0.121638
C	-0.538652	2.084656	-0.881119
H	-0.94434	2.691714	-1.694532
H	-0.312911	1.091785	-1.275404
O	-1.24784	2.126069	1.401588
H	-0.302873	2.417908	1.286816
H	0.828687	3.605662	-0.545578
N	0.657453	2.652056	-0.252003
H	1.472842	2.077361	-0.477005
S	-1.682398	-1.949298	-0.086209
O	-0.505913	-0.98059	0.022562
C	-2.883743	-1.457086	1.199426
H	-3.111521	-0.397226	1.085141
H	-2.406753	-1.652084	2.159351
H	-3.776462	-2.076554	1.094344
C	-2.660718	-1.412728	-1.533037
H	-3.556939	-2.032626	-1.596547
H	-2.907179	-0.3571	-1.415973
H	-2.032137	-1.57658	-2.407808
S	2.646024	-0.736116	-0.264165
O	2.498597	0.601272	-0.988892
C	2.101522	-0.455832	1.453247
H	2.357186	-1.333162	2.050367
H	2.594205	0.44005	1.833653
H	1.020874	-0.340988	1.402271
C	4.435207	-0.881372	0.093984
H	4.770829	0.02097	0.606582
H	4.611222	-1.771056	0.701373
H	4.94168	-0.976939	-0.865708
