# Supplementary material for: Stabilization of Zwitterionic Versus Canonical Glycine by DMSO Molecules
Source: Pharmaceuticals (Basel). 2025 Aug 6;18(8):1168. doi: 10.3390/ph18081168 (PMC12389192; doi:10.3390/ph18081168)
Supplement: Supplementary file 1 [file pharmaceuticals-18-01168-s001.zip › XYZ/Gly-2DMSO/gly_2DMSO208.xyz]

C	-0.412187	2.208787	-0.392591
O	-1.522167	2.445589	-0.824862
C	0.002848	2.5818	1.035597
H	0.651349	3.462363	0.96924
H	-0.913233	2.896122	1.538109
O	0.490525	1.607617	-1.171651
H	1.321364	1.335781	-0.701752
H	1.607066	1.375351	1.455481
N	0.675479	1.552721	1.818201
H	0.159567	0.67975	1.736885
S	-2.376388	-0.591887	0.388144
O	-0.877585	-0.851542	0.583119
C	-2.64512	-0.460963	-1.408281
H	-2.19341	-1.32554	-1.89628
H	-3.719654	-0.417111	-1.594123
H	-2.174337	0.470976	-1.7195
C	-3.18151	-2.212778	0.632598
H	-4.244599	-2.123276	0.403454
H	-3.046015	-2.478688	1.680178
H	-2.698867	-2.949953	-0.010156
S	2.896339	-0.961524	-0.32302
O	2.723302	0.559885	-0.182112
C	2.213982	-1.701483	1.20115
H	2.804885	-1.309916	2.028433
H	2.340658	-2.783798	1.135191
H	1.161824	-1.435357	1.297893
C	1.579257	-1.520889	-1.455087
H	1.763564	-1.037306	-2.413419
H	1.661127	-2.604666	-1.557501
H	0.614936	-1.228438	-1.037797
