# Supplementary material for: Stabilization of Zwitterionic Versus Canonical Glycine by DMSO Molecules
Source: Pharmaceuticals (Basel). 2025 Aug 6;18(8):1168. doi: 10.3390/ph18081168 (PMC12389192; doi:10.3390/ph18081168)
Supplement: Supplementary file 1 [file pharmaceuticals-18-01168-s001.zip › XYZ/Gly-2DMSO/gly_2DMSO209.xyz]

C	-0.372894	1.531776	0.353956
O	0.205174	0.855027	1.196352
C	-1.553939	2.431648	0.683145
H	-2.088175	1.948677	1.501281
H	-1.124802	3.357462	1.08902
O	0.011304	1.586021	-0.913534
H	0.777706	0.961841	-1.066933
H	-2.904844	1.877345	-0.700732
N	-2.481566	2.746673	-0.386199
H	-1.985876	3.143924	-1.176963
S	-2.46085	-1.658435	-0.18057
O	-2.838112	-0.185027	-0.184516
C	-0.983713	-1.839327	-1.243472
H	-0.178332	-1.191162	-0.904742
H	-0.678112	-2.887558	-1.236732
H	-1.290257	-1.551263	-2.248318
C	-1.627053	-1.960235	1.420464
H	-1.162272	-2.947759	1.405857
H	-2.401163	-1.924497	2.186251
H	-0.899489	-1.164655	1.581286
S	3.144767	-0.437166	-0.418431
O	1.974917	-0.119157	-1.360612
C	3.432521	1.065685	0.57718
H	4.232017	0.857944	1.290335
H	2.503728	1.335445	1.078747
H	3.747497	1.843039	-0.118034
C	2.450926	-1.470164	0.916721
H	2.152858	-2.412446	0.458344
H	3.230485	-1.649285	1.659153
H	1.59599	-0.945362	1.340102
