# Supplementary material for: Stabilization of Zwitterionic Versus Canonical Glycine by DMSO Molecules
Source: Pharmaceuticals (Basel). 2025 Aug 6;18(8):1168. doi: 10.3390/ph18081168 (PMC12389192; doi:10.3390/ph18081168)
Supplement: Supplementary file 1 [file pharmaceuticals-18-01168-s001.zip › XYZ/Gly-2DMSO/gly_2DMSO21.xyz]

C	1.677055	-1.613665	0.306498
O	0.92133	-1.839704	1.222781
C	3.085593	-1.044718	0.475056
H	3.72285	-1.873657	0.797369
H	3.055584	-0.307193	1.280208
O	1.352357	-1.843316	-0.96978
H	2.125764	-1.483325	-1.480224
H	4.550145	-0.569477	-0.911363
N	3.545268	-0.512188	-0.807512
H	3.240375	0.463463	-0.871126
S	0.449831	1.499048	-0.099497
O	1.958172	1.783472	-0.21029
C	-0.392746	3.049351	-0.550728
H	-1.460717	2.896291	-0.403642
H	-0.168272	3.23127	-1.601206
H	0.006049	3.856982	0.064104
C	0.072852	1.532252	1.682902
H	0.533088	2.424536	2.109179
H	-1.009685	1.520703	1.791466
H	0.506378	0.62917	2.110766
S	-3.036256	-0.510739	-0.225372
O	-2.482696	0.870296	0.121405
C	-2.43404	-1.655886	1.063204
H	-2.890251	-1.335018	1.999318
H	-2.773524	-2.663116	0.813782
H	-1.345586	-1.617982	1.122659
C	-2.012534	-1.157622	-1.593852
H	-2.18415	-0.501005	-2.446236
H	-0.962218	-1.154954	-1.306938
H	-2.350296	-2.168578	-1.829038
