# Supplementary material for: Stabilization of Zwitterionic Versus Canonical Glycine by DMSO Molecules
Source: Pharmaceuticals (Basel). 2025 Aug 6;18(8):1168. doi: 10.3390/ph18081168 (PMC12389192; doi:10.3390/ph18081168)
Supplement: Supplementary file 1 [file pharmaceuticals-18-01168-s001.zip › XYZ/Gly-2DMSO/gly_2DMSO210.xyz]

C	-0.065464	0.384885	0.086667
O	0.05865	-0.760799	-0.294369
C	-0.185373	1.586028	-0.840317
H	-0.790832	1.286814	-1.697211
H	0.828183	1.808709	-1.187221
O	-0.07417	0.70133	1.379843
H	-0.257327	1.675469	1.389788
H	-0.40277	3.611358	-0.455422
N	-0.715108	2.722224	-0.0874
H	-1.731131	2.681415	-0.090044
S	3.299291	0.021841	-0.074488
O	4.760273	0.428153	-0.009097
C	2.963847	-1.030435	1.383222
H	1.957196	-1.438035	1.297355
H	3.036612	-0.385848	2.257927
H	3.72368	-1.811969	1.426087
C	3.160753	-1.309062	-1.322913
H	3.875466	-2.096123	-1.078747
H	3.413204	-0.862039	-2.283978
H	2.13335	-1.672415	-1.327104
S	-3.713634	-0.345048	-0.02425
O	-2.953128	0.96648	-0.198377
C	-2.976326	-1.197013	1.41557
H	-3.47404	-2.160986	1.535461
H	-1.904715	-1.315891	1.26374
H	-3.170955	-0.566866	2.282339
C	-3.071881	-1.479178	-1.306557
H	-3.399133	-1.080447	-2.26619
H	-1.983666	-1.501246	-1.244365
H	-3.504221	-2.468826	-1.148857
