# Supplementary material for: Stabilization of Zwitterionic Versus Canonical Glycine by DMSO Molecules
Source: Pharmaceuticals (Basel). 2025 Aug 6;18(8):1168. doi: 10.3390/ph18081168 (PMC12389192; doi:10.3390/ph18081168)
Supplement: Supplementary file 1 [file pharmaceuticals-18-01168-s001.zip › XYZ/Gly-2DMSO/gly_2DMSO211.xyz]

C	0.940724	1.713578	-0.869862
O	1.32467	0.931382	-1.718881
C	1.874027	2.497187	0.044682
H	1.771194	3.562317	-0.184922
H	2.893625	2.204279	-0.21059
O	-0.344664	1.953782	-0.616059
H	-0.920803	1.259214	-1.042448
H	1.583719	1.286972	1.655995
N	1.643827	2.287967	1.471953
H	0.749065	2.686235	1.736183
S	1.731639	-1.88597	0.548532
O	1.065512	-0.708009	1.269279
C	3.225743	-1.218965	-0.26157
H	3.712678	-2.031372	-0.80414
H	2.936071	-0.406259	-0.927636
H	3.87568	-0.864595	0.538067
C	0.753804	-2.184409	-0.963567
H	1.293447	-2.901754	-1.584728
H	0.596395	-1.238488	-1.481347
H	-0.195418	-2.61411	-0.645674
S	-2.629868	-0.683648	-0.009031
O	-1.94893	-0.035414	-1.220918
C	-4.306508	0.033801	0.048425
H	-4.223546	1.121031	0.041444
H	-4.815016	-0.319734	0.946834
H	-4.830592	-0.310864	-0.841896
C	-1.962013	0.118625	1.483296
H	-2.510047	-0.267662	2.344781
H	-0.907211	-0.158967	1.53862
H	-2.071726	1.199053	1.389978
