# Supplementary material for: Stabilization of Zwitterionic Versus Canonical Glycine by DMSO Molecules
Source: Pharmaceuticals (Basel). 2025 Aug 6;18(8):1168. doi: 10.3390/ph18081168 (PMC12389192; doi:10.3390/ph18081168)
Supplement: Supplementary file 1 [file pharmaceuticals-18-01168-s001.zip › XYZ/Gly-2DMSO/gly_2DMSO212.xyz]

C	2.811176	1.19547	-0.025177
O	3.867801	1.046188	0.537556
C	1.842298	2.335914	0.300114
H	1.743694	2.373733	1.389572
H	2.346225	3.258118	-0.000426
O	2.383945	0.36415	-0.98178
H	1.466128	0.642478	-1.219981
H	0.246441	3.051599	-0.791228
N	0.575103	2.176244	-0.405746
H	-0.158586	1.789727	0.191287
S	-2.973585	0.844396	0.314789
O	-1.689453	1.041986	1.126951
C	-2.49624	0.987798	-1.443141
H	-2.258988	2.034806	-1.627223
H	-1.629143	0.345801	-1.604414
H	-3.347401	0.688764	-2.057448
C	-3.30821	-0.951914	0.287753
H	-4.247603	-1.118491	-0.242364
H	-2.480168	-1.455971	-0.207553
H	-3.40624	-1.267758	1.325651
S	0.201492	-2.171311	0.034885
O	-0.194188	-1.188727	-1.068823
C	1.853831	-2.810751	-0.400436
H	2.236775	-3.387659	0.443341
H	2.496238	-1.962898	-0.635891
H	1.726569	-3.454486	-1.269927
C	0.689789	-1.191916	1.499981
H	1.640529	-0.693576	1.324185
H	-0.114397	-0.469855	1.65318
H	0.766989	-1.873781	2.34886
