# Supplementary material for: Stabilization of Zwitterionic Versus Canonical Glycine by DMSO Molecules
Source: Pharmaceuticals (Basel). 2025 Aug 6;18(8):1168. doi: 10.3390/ph18081168 (PMC12389192; doi:10.3390/ph18081168)
Supplement: Supplementary file 1 [file pharmaceuticals-18-01168-s001.zip › XYZ/Gly-2DMSO/gly_2DMSO213.xyz]

C	0.264075	1.912036	0.620814
O	-0.479112	1.460091	1.459855
C	-0.140025	2.187678	-0.823015
H	-0.719525	3.115881	-0.819802
H	-0.804583	1.381994	-1.139908
O	1.538081	2.22682	0.889711
H	1.903903	2.523012	0.018796
H	1.379009	1.42995	-1.940822
N	1.061629	2.351302	-1.644424
H	0.897633	2.937445	-2.452872
S	-2.770195	-0.501132	-0.423313
O	-3.713856	-1.464792	-1.121446
C	-3.593935	0.057737	1.111668
H	-3.894344	-0.81634	1.691417
H	-4.473811	0.622906	0.805939
H	-2.896281	0.691683	1.65948
C	-1.482334	-1.506879	0.396477
H	-0.970826	-0.87841	1.122871
H	-1.975972	-2.36251	0.860232
H	-0.783553	-1.821574	-0.376574
S	2.663946	-0.773078	-0.10677
O	1.437439	-0.420017	-0.947996
C	2.077449	-1.057631	1.597333
H	1.285861	-1.806364	1.5861
H	2.924218	-1.386833	2.201972
H	1.699822	-0.105176	1.964152
C	3.051234	-2.511432	-0.509471
H	3.84782	-2.864208	0.147542
H	3.383456	-2.529989	-1.54652
H	2.14656	-3.109113	-0.393527
