# Supplementary material for: Stabilization of Zwitterionic Versus Canonical Glycine by DMSO Molecules
Source: Pharmaceuticals (Basel). 2025 Aug 6;18(8):1168. doi: 10.3390/ph18081168 (PMC12389192; doi:10.3390/ph18081168)
Supplement: Supplementary file 1 [file pharmaceuticals-18-01168-s001.zip › XYZ/Gly-2DMSO/gly_2DMSO214.xyz]

C	-0.309527	1.590129	0.207781
O	0.071094	0.989618	-0.788896
C	-1.466169	2.574995	0.214332
H	-1.020838	3.577053	0.268319
H	-2.016811	2.42853	1.143959
O	0.27789	1.474461	1.39104
H	1.020572	0.805391	1.344708
H	-1.85557	2.470102	-1.779778
N	-2.376842	2.485148	-0.908909
H	-2.866399	1.596608	-0.832575
S	3.185841	-0.565434	0.161535
O	2.178541	-0.351863	1.298886
C	2.264893	-1.392888	-1.179737
H	1.381077	-0.796758	-1.400164
H	2.921316	-1.488901	-2.046266
H	1.994964	-2.380738	-0.808231
C	3.3881	1.051088	-0.663522
H	2.409246	1.405835	-0.984215
H	4.068176	0.924444	-1.507532
H	3.829599	1.722477	0.072043
S	-2.530656	-1.582055	0.216161
O	-2.907429	-0.125704	0.447029
C	-0.976435	-1.884447	1.131572
H	-0.677533	-2.922821	0.975177
H	-0.198537	-1.197134	0.807581
H	-1.20188	-1.719588	2.184373
C	-1.816715	-1.661673	-1.468573
H	-1.349516	-2.636772	-1.617662
H	-2.64461	-1.535789	-2.16567
H	-1.103968	-0.84348	-1.570441
