# Supplementary material for: Stabilization of Zwitterionic Versus Canonical Glycine by DMSO Molecules
Source: Pharmaceuticals (Basel). 2025 Aug 6;18(8):1168. doi: 10.3390/ph18081168 (PMC12389192; doi:10.3390/ph18081168)
Supplement: Supplementary file 1 [file pharmaceuticals-18-01168-s001.zip › XYZ/Gly-2DMSO/gly_2DMSO215.xyz]

C	1.322135	2.035858	-0.060771
O	2.478356	1.755124	0.17273
C	0.220065	2.059574	0.996178
H	0.584474	2.624608	1.857788
H	0.092004	1.018821	1.3047
O	0.880894	2.323062	-1.283473
H	-0.082764	2.53192	-1.128912
H	-1.262464	3.492302	0.783185
N	-1.022936	2.57794	0.420772
H	-1.802539	1.934504	0.587106
S	-3.221493	-0.632283	-0.156245
O	-2.973679	0.536408	0.798479
C	-2.043196	-0.431158	-1.539253
H	-2.301684	0.504804	-2.033245
H	-1.027678	-0.412113	-1.141995
H	-2.178335	-1.265686	-2.230352
C	-2.428641	-2.088742	0.605104
H	-2.554335	-2.941353	-0.065652
H	-1.372605	-1.868042	0.769117
H	-2.956558	-2.270576	1.540645
S	1.903901	-1.82933	0.038468
O	0.574242	-1.080766	0.177262
C	2.779967	-1.079006	-1.376404
H	2.874988	-0.005958	-1.211501
H	2.177533	-1.288712	-2.259533
H	3.755588	-1.559882	-1.469137
C	2.992313	-1.191771	1.357553
H	3.019755	-0.103952	1.289486
H	2.55843	-1.519202	2.301826
H	3.98387	-1.630404	1.231069
