# Supplementary material for: Stabilization of Zwitterionic Versus Canonical Glycine by DMSO Molecules
Source: Pharmaceuticals (Basel). 2025 Aug 6;18(8):1168. doi: 10.3390/ph18081168 (PMC12389192; doi:10.3390/ph18081168)
Supplement: Supplementary file 1 [file pharmaceuticals-18-01168-s001.zip › XYZ/Gly-2DMSO/gly_2DMSO216.xyz]

C	2.732382	-0.565111	0.206582
O	2.725346	0.485178	-0.411856
C	3.913938	-1.529994	0.208163
H	3.546701	-2.498149	-0.146351
H	4.205872	-1.691104	1.25031
O	1.726556	-1.002721	0.947972
H	0.95026	-0.353143	0.92457
H	5.424845	-0.237618	-0.2347
N	5.069861	-1.127035	-0.570811
H	4.802711	-0.972102	-1.537645
S	-3.312769	-1.120538	-0.389005
O	-2.903157	0.154189	-1.120028
C	-3.30848	-0.72518	1.395986
H	-4.101644	0.005579	1.551288
H	-3.526448	-1.636303	1.956367
H	-2.333175	-0.309859	1.652838
C	-1.839322	-2.204424	-0.372475
H	-2.048914	-3.079807	0.244634
H	-1.664561	-2.510102	-1.403636
H	-0.996413	-1.633208	0.013356
S	-0.663133	1.823766	0.200506
O	-0.377875	0.491339	0.935913
C	0.736779	2.90354	0.650338
H	1.666814	2.401418	0.386456
H	0.669463	3.071387	1.724711
H	0.625074	3.850017	0.118232
C	-0.228571	1.561687	-1.544815
H	0.779035	1.150571	-1.592021
H	-0.990749	0.885244	-1.92592
H	-0.290777	2.527786	-2.049515
