# Supplementary material for: Stabilization of Zwitterionic Versus Canonical Glycine by DMSO Molecules
Source: Pharmaceuticals (Basel). 2025 Aug 6;18(8):1168. doi: 10.3390/ph18081168 (PMC12389192; doi:10.3390/ph18081168)
Supplement: Supplementary file 1 [file pharmaceuticals-18-01168-s001.zip › XYZ/Gly-2DMSO/gly_2DMSO217.xyz]

C	-2.671769	-0.507066	0.206912
O	-2.095002	-1.051678	1.128192
C	-4.089621	0.020333	0.312791
H	-4.285257	0.210993	1.368369
H	-4.742496	-0.814518	0.004902
O	-2.157114	-0.345204	-1.00629
H	-1.201676	-0.667474	-1.026968
H	-5.253683	1.516848	-0.472247
N	-4.276146	1.248015	-0.460174
H	-3.97684	1.10488	-1.418791
S	1.047078	-2.115999	-0.328725
O	0.363892	-0.914272	-1.028193
C	2.814101	-1.882232	-0.688448
H	2.934552	-1.996143	-1.76505
H	3.092907	-0.883096	-0.348052
H	3.373459	-2.658879	-0.163723
C	1.097345	-1.72453	1.447439
H	1.579662	-2.562739	1.954421
H	1.654685	-0.796346	1.579518
H	0.05832	-1.630892	1.759825
S	1.922451	2.183601	0.370021
O	2.732615	0.954128	0.786822
C	1.647119	2.028252	-1.430019
H	0.971891	2.822937	-1.752163
H	1.231284	1.038784	-1.62392
H	2.619879	2.150824	-1.90561
C	0.197681	1.862949	0.879768
H	-0.115375	0.910609	0.459203
H	0.18992	1.827418	1.968476
H	-0.434942	2.679033	0.527372
