# Supplementary material for: Stabilization of Zwitterionic Versus Canonical Glycine by DMSO Molecules
Source: Pharmaceuticals (Basel). 2025 Aug 6;18(8):1168. doi: 10.3390/ph18081168 (PMC12389192; doi:10.3390/ph18081168)
Supplement: Supplementary file 1 [file pharmaceuticals-18-01168-s001.zip › XYZ/Gly-2DMSO/gly_2DMSO218.xyz]

C	0.604422	-1.944858	-0.819009
O	1.709823	-2.137588	-1.275284
C	0.268372	-2.24851	0.636958
H	-0.446058	-3.08459	0.627325
H	-0.264582	-1.393004	1.056466
O	-0.393583	-1.482611	-1.562434
H	-1.211169	-1.305751	-1.016759
H	2.136455	-3.038143	0.806586
N	1.492992	-2.510706	1.390099
H	1.298397	-3.048881	2.226161
S	1.879939	1.195932	-0.330461
O	0.471128	1.383606	0.243504
C	2.620207	2.86721	-0.347864
H	2.078398	3.448565	-1.092984
H	2.504612	3.31613	0.639503
H	3.672155	2.789299	-0.627471
C	2.890258	0.511908	1.019351
H	3.92089	0.428435	0.669338
H	2.816066	1.174002	1.883567
H	2.492273	-0.480394	1.249602
S	-3.146691	0.392911	0.155042
O	-2.531599	-0.985654	-0.135484
C	-2.299475	1.015254	1.644944
H	-2.674621	2.018183	1.857938
H	-1.223581	1.027352	1.46541
H	-2.569541	0.339641	2.456104
C	-2.404013	1.54489	-1.046627
H	-1.318925	1.515688	-0.930608
H	-2.718357	1.206584	-2.033399
H	-2.800105	2.542955	-0.849702
