# Supplementary material for: Stabilization of Zwitterionic Versus Canonical Glycine by DMSO Molecules
Source: Pharmaceuticals (Basel). 2025 Aug 6;18(8):1168. doi: 10.3390/ph18081168 (PMC12389192; doi:10.3390/ph18081168)
Supplement: Supplementary file 1 [file pharmaceuticals-18-01168-s001.zip › XYZ/Gly-2DMSO/gly_2DMSO219.xyz]

C	-1.927099	1.867	0.078057
O	-2.979361	1.299003	-0.124699
C	-0.829578	2.029369	-0.971033
H	-0.500638	1.012449	-1.203623
H	-1.279015	2.454108	-1.871963
O	-1.596376	2.370368	1.265417
H	-0.696271	2.76896	1.095517
H	0.388145	3.708756	-0.910072
N	0.273165	2.826906	-0.427535
H	1.152313	2.303868	-0.461432
S	-1.478203	-2.10868	0.047249
O	-0.400355	-1.145071	-0.452076
C	-2.141083	-1.408156	1.598059
H	-2.548598	-0.415962	1.408816
H	-1.3059	-1.36126	2.295914
H	-2.907479	-2.086153	1.978553
C	-2.951581	-1.817685	-0.989886
H	-3.78019	-2.405455	-0.590329
H	-3.174512	-0.750114	-0.982285
H	-2.698986	-2.162796	-1.991978
S	2.623571	-0.217947	0.314707
O	2.517671	1.048362	-0.53432
C	2.602813	-1.610311	-0.857137
H	1.577501	-1.662797	-1.219555
H	3.314932	-1.399148	-1.655866
H	2.860262	-2.52727	-0.323418
C	4.390407	-0.328477	0.774558
H	4.57272	-1.27416	1.288072
H	4.595899	0.506458	1.443377
H	4.995868	-0.243535	-0.12854
