# Supplementary material for: Stabilization of Zwitterionic Versus Canonical Glycine by DMSO Molecules
Source: Pharmaceuticals (Basel). 2025 Aug 6;18(8):1168. doi: 10.3390/ph18081168 (PMC12389192; doi:10.3390/ph18081168)
Supplement: Supplementary file 1 [file pharmaceuticals-18-01168-s001.zip › XYZ/Gly-2DMSO/gly_2DMSO22.xyz]

C	1.916128	1.910424	0.311778
O	2.743678	1.61049	1.141641
C	0.409438	1.880966	0.540527
H	0.199398	1.080161	1.254634
H	0.128962	2.830002	1.008008
O	2.247446	2.277486	-0.931749
H	1.372952	2.366892	-1.394243
H	-1.255223	1.955482	-0.668544
N	-0.259649	1.749209	-0.751139
H	-0.201955	0.76705	-1.016413
S	-3.537327	-0.086755	0.161653
O	-3.107794	1.326718	-0.211317
C	-2.395919	-0.667236	1.470884
H	-2.508566	0.023866	2.305555
H	-1.375556	-0.674554	1.086894
H	-2.703256	-1.670021	1.774811
C	-2.922333	-1.202259	-1.153805
H	-1.835475	-1.138756	-1.215451
H	-3.396799	-0.87701	-2.078974
H	-3.235281	-2.220522	-0.913892
S	1.587364	-2.005567	-0.237068
O	0.349808	-1.107711	-0.357591
C	2.290462	-1.690753	1.417242
H	3.222271	-2.252164	1.506569
H	2.459747	-0.62107	1.548467
H	1.564551	-2.064883	2.138532
C	2.910296	-1.214036	-1.214353
H	2.578572	-1.224851	-2.251888
H	3.072465	-0.192802	-0.873444
H	3.816625	-1.812643	-1.107506
