# Supplementary material for: Stabilization of Zwitterionic Versus Canonical Glycine by DMSO Molecules
Source: Pharmaceuticals (Basel). 2025 Aug 6;18(8):1168. doi: 10.3390/ph18081168 (PMC12389192; doi:10.3390/ph18081168)
Supplement: Supplementary file 1 [file pharmaceuticals-18-01168-s001.zip › XYZ/Gly-2DMSO/gly_2DMSO220.xyz]

C	1.322672	2.035868	0.059409
O	2.478473	1.755021	-0.175791
C	0.218769	2.058562	-0.995585
H	0.089188	1.017124	-1.301226
H	0.582112	2.621049	-1.859311
O	0.883455	2.323611	1.282799
H	-0.080379	2.532614	1.129845
H	-1.803537	1.937023	-0.585199
N	-1.022796	2.579021	-0.419045
H	-1.260805	3.49403	-0.780844
S	-3.221838	-0.632003	0.156137
O	-2.973492	0.537293	-0.797682
C	-2.429206	-2.088092	-0.606297
H	-1.373128	-1.867412	-0.770125
H	-2.957135	-2.269034	-1.541996
H	-2.55503	-2.941212	0.063769
C	-2.043584	-0.432342	1.539387
H	-2.178969	-1.267449	2.229744
H	-1.028036	-0.413203	1.142197
H	-2.30187	0.503254	2.034173
S	1.903869	-1.829586	-0.037497
O	0.574123	-1.08132	-0.177022
C	2.779998	-1.0778	1.376581
H	3.755542	-1.558737	1.469849
H	2.875228	-0.004914	1.210716
H	2.177507	-1.286555	2.259897
C	2.992114	-1.193268	-1.357301
H	3.019138	-0.105356	-1.290532
H	3.98383	-1.631385	-1.23027
H	2.558369	-1.521975	-2.301194
