# Supplementary material for: Stabilization of Zwitterionic Versus Canonical Glycine by DMSO Molecules
Source: Pharmaceuticals (Basel). 2025 Aug 6;18(8):1168. doi: 10.3390/ph18081168 (PMC12389192; doi:10.3390/ph18081168)
Supplement: Supplementary file 1 [file pharmaceuticals-18-01168-s001.zip › XYZ/Gly-2DMSO/gly_2DMSO221.xyz]

C	0.373256	1.531367	0.353987
O	-0.204693	0.854159	1.196088
C	1.554287	2.431182	0.683415
H	2.088661	1.947938	1.501289
H	1.125123	3.356829	1.089638
O	-0.011103	1.5862	-0.913459
H	-0.777615	0.962208	-1.066977
H	2.90511	1.877574	-0.700891
N	2.481762	2.746701	-0.385928
H	1.985953	3.144274	-1.176451
S	-3.144955	-0.43664	-0.418422
O	-1.975184	-0.118457	-1.360623
C	-2.451088	-1.470451	0.916126
H	-3.230541	-1.649794	1.658612
H	-1.595985	-0.945984	1.339584
H	-2.153252	-2.41255	0.457223
C	-3.432159	1.065803	0.578015
H	-2.503214	1.334996	1.079604
H	-3.746945	1.843614	-0.116774
H	-4.231647	0.857942	1.291141
S	2.460634	-1.658501	-0.180708
O	2.838285	-0.18518	-0.18338
C	0.983715	-1.838238	-1.244174
H	0.678115	-2.886473	-1.23858
H	0.178264	-1.190427	-0.904952
H	1.290537	-1.549121	-2.248631
C	1.626258	-1.961197	1.41987
H	1.160937	-2.948451	1.404357
H	2.400167	-1.926458	2.185904
H	0.899083	-1.16533	1.581041
