# Supplementary material for: Stabilization of Zwitterionic Versus Canonical Glycine by DMSO Molecules
Source: Pharmaceuticals (Basel). 2025 Aug 6;18(8):1168. doi: 10.3390/ph18081168 (PMC12389192; doi:10.3390/ph18081168)
Supplement: Supplementary file 1 [file pharmaceuticals-18-01168-s001.zip › XYZ/Gly-2DMSO/gly_2DMSO222.xyz]

C	-0.750033	1.618591	0.190596
O	-0.014311	1.231016	1.087752
C	-2.084064	2.302245	0.444083
H	-2.47343	1.876811	1.368976
H	-1.852658	3.355211	0.652075
O	-0.425444	1.523604	-1.095306
H	0.444761	1.046607	-1.169916
H	-3.320584	1.234212	-0.729039
N	-3.092766	2.216284	-0.595572
H	-2.721724	2.561257	-1.474361
S	-2.090934	-2.013086	0.121125
O	-2.751673	-0.643075	0.091816
C	-0.872603	-2.055879	-1.24299
H	-0.142019	-1.254815	-1.139326
H	-0.387598	-3.034271	-1.239188
H	-1.441612	-1.929611	-2.163476
C	-0.888323	-1.973423	1.499466
H	-0.251866	-2.85835	1.442913
H	-1.469946	-1.989733	2.420588
H	-0.313485	-1.049701	1.436289
S	2.548802	-0.222066	0.140278
O	1.825614	0.104265	-1.177002
C	4.175726	-0.838387	-0.402378
H	4.000043	-1.778516	-0.923292
H	4.805768	-1.004632	0.472938
H	4.620546	-0.110446	-1.081077
C	3.110676	1.363367	0.836382
H	2.212811	1.861568	1.194996
H	3.795146	1.160499	1.661775
H	3.597531	1.936782	0.04664
