# Supplementary material for: Stabilization of Zwitterionic Versus Canonical Glycine by DMSO Molecules
Source: Pharmaceuticals (Basel). 2025 Aug 6;18(8):1168. doi: 10.3390/ph18081168 (PMC12389192; doi:10.3390/ph18081168)
Supplement: Supplementary file 1 [file pharmaceuticals-18-01168-s001.zip › XYZ/Gly-2DMSO/gly_2DMSO223.xyz]

C	-2.344261	-0.767573	-0.004099
O	-2.693988	-1.925127	-0.011188
C	-3.319628	0.412582	0.008258
H	-3.093152	1.048412	-0.853048
H	-3.091243	1.030665	0.88199
O	-1.043517	-0.446955	-0.006053
H	-0.872975	0.544615	0.000492
H	-4.940079	-0.523103	0.808183
N	-4.728004	0.062137	0.006385
H	-4.943311	-0.501972	-0.80956
S	2.287097	-2.065573	0.004151
O	2.450869	-0.542823	-0.001625
C	1.145044	-2.455707	1.37378
H	0.915867	-3.522222	1.345743
H	1.671359	-2.211311	2.296025
H	0.24566	-1.853616	1.255212
C	1.149245	-2.466908	-1.365766
H	1.677298	-2.22653	-2.288071
H	0.923343	-3.533964	-1.33185
H	0.247507	-1.867109	-1.25344
S	0.717743	2.865923	-0.002394
O	-0.617145	2.098328	0.009744
C	1.692508	2.175388	-1.378164
H	2.649044	2.700514	-1.411632
H	1.841186	1.107658	-1.207125
H	1.126131	2.376304	-2.28694
C	1.711676	2.185833	1.364865
H	1.157717	2.393315	2.279795
H	1.858769	1.116922	1.199897
H	2.668214	2.711805	1.381258
