# Supplementary material for: Stabilization of Zwitterionic Versus Canonical Glycine by DMSO Molecules
Source: Pharmaceuticals (Basel). 2025 Aug 6;18(8):1168. doi: 10.3390/ph18081168 (PMC12389192; doi:10.3390/ph18081168)
Supplement: Supplementary file 1 [file pharmaceuticals-18-01168-s001.zip › XYZ/Gly-2DMSO/gly_2DMSO224.xyz]

C	0.619327	1.715562	-0.829996
O	1.820106	1.726362	-1.02333
C	-0.009421	2.333791	0.420676
H	-1.028215	1.967628	0.538883
H	-0.087311	3.409845	0.229563
O	-0.206211	1.177197	-1.723827
H	-1.129172	1.075066	-1.36118
H	0.858751	1.110362	1.7697
N	0.739825	2.113518	1.649722
H	1.668838	2.512097	1.558369
S	2.001012	-1.588977	0.384917
O	0.691612	-0.884354	0.768412
C	3.353322	-0.432736	0.793422
H	3.361646	-0.332597	1.878461
H	4.292501	-0.874372	0.455715
H	3.157722	0.522447	0.306385
C	2.138107	-1.476755	-1.432204
H	1.324551	-2.072132	-1.844922
H	2.051162	-0.433614	-1.735571
H	3.097345	-1.906757	-1.726355
S	-3.100854	-0.492926	0.008357
O	-2.610348	0.762431	-0.727084
C	-2.368904	-0.437923	1.680162
H	-2.722353	-1.312175	2.230214
H	-1.281897	-0.438642	1.604987
H	-2.739558	0.470787	2.153072
C	-2.098642	-1.876089	-0.631271
H	-2.321107	-1.956273	-1.694562
H	-1.048978	-1.645319	-0.447802
H	-2.399232	-2.78871	-0.113479
