# Supplementary material for: Stabilization of Zwitterionic Versus Canonical Glycine by DMSO Molecules
Source: Pharmaceuticals (Basel). 2025 Aug 6;18(8):1168. doi: 10.3390/ph18081168 (PMC12389192; doi:10.3390/ph18081168)
Supplement: Supplementary file 1 [file pharmaceuticals-18-01168-s001.zip › XYZ/Gly-2DMSO/gly_2DMSO225.xyz]

C	-0.702388	1.643698	-0.332249
O	-0.156274	1.231705	0.681063
C	-2.05513	2.334366	-0.348015
H	-1.860493	3.400015	-0.525273
H	-2.599424	1.968984	-1.219821
O	-0.149053	1.553092	-1.53726
H	0.721665	1.074586	-1.457692
H	-3.125542	1.173128	0.88604
N	-2.864838	2.155762	0.839799
H	-2.315635	2.360311	1.668584
S	-2.166198	-1.971743	0.025444
O	-2.888363	-0.647644	-0.178015
C	-0.802488	-2.022205	-1.191916
H	-0.156677	-1.153829	-1.079458
H	-1.269649	-2.014258	-2.175966
H	-0.243792	-2.94979	-1.053061
C	-1.127401	-1.776741	1.52008
H	-0.458674	-2.635498	1.602029
H	-0.580653	-0.837397	1.441109
H	-1.808209	-1.751951	2.370542
S	2.499423	-0.28054	0.207486
O	2.079883	0.141556	-1.20854
C	2.967641	1.241195	1.091214
H	3.443439	0.96818	2.034672
H	3.641915	1.81847	0.457562
H	2.037041	1.774748	1.270765
C	4.177225	-0.954694	-0.018561
H	4.782927	-0.222089	-0.552286
H	4.603468	-1.189046	0.958281
H	4.076265	-1.861756	-0.612795
