# Supplementary material for: Stabilization of Zwitterionic Versus Canonical Glycine by DMSO Molecules
Source: Pharmaceuticals (Basel). 2025 Aug 6;18(8):1168. doi: 10.3390/ph18081168 (PMC12389192; doi:10.3390/ph18081168)
Supplement: Supplementary file 1 [file pharmaceuticals-18-01168-s001.zip › XYZ/Gly-2DMSO/gly_2DMSO226.xyz]

C	-0.371656	2.052713	-0.594643
O	-1.366795	2.20183	-1.275361
C	-0.302735	2.56441	0.841534
H	0.192093	3.541355	0.798696
H	-1.339418	2.738169	1.154563
O	0.704855	1.454296	-1.082966
H	1.458589	1.337648	-0.440972
H	-0.061601	0.831715	1.877718
N	0.470005	1.677353	1.695132
H	0.720397	2.12122	2.569259
S	3.084344	-0.907449	-0.074525
O	3.007977	0.617062	-0.101076
C	1.968335	-1.483572	1.252702
H	2.335728	-1.03379	2.174164
H	0.943488	-1.169728	1.051111
H	2.048567	-2.571269	1.310825
C	2.076129	-1.506551	-1.479725
H	1.984687	-2.591562	-1.405523
H	1.104647	-1.013921	-1.453407
H	2.608913	-1.235231	-2.390105
S	-2.126144	-0.990527	-0.282435
O	-1.175114	-0.661066	0.86904
C	-3.521228	0.175537	-0.160191
H	-3.879272	0.178321	0.870257
H	-3.131663	1.149204	-0.454478
H	-4.302616	-0.143326	-0.852279
C	-3.031916	-2.484658	0.255158
H	-3.804769	-2.720678	-0.478172
H	-3.462411	-2.301501	1.240311
H	-2.305539	-3.294738	0.307347
