# Supplementary material for: Stabilization of Zwitterionic Versus Canonical Glycine by DMSO Molecules
Source: Pharmaceuticals (Basel). 2025 Aug 6;18(8):1168. doi: 10.3390/ph18081168 (PMC12389192; doi:10.3390/ph18081168)
Supplement: Supplementary file 1 [file pharmaceuticals-18-01168-s001.zip › XYZ/Gly-2DMSO/gly_2DMSO227.xyz]

C	-0.372091	2.054723	-0.594768
O	-1.369429	2.204765	-1.272115
C	-0.297335	2.567994	0.840587
H	0.202089	3.542509	0.795509
H	-1.332502	2.747055	1.155685
O	0.7014	1.453518	-1.086157
H	1.457899	1.336436	-0.447224
H	-0.061065	0.83411	1.87596
N	0.473086	1.678222	1.693534
H	0.72482	2.121114	2.567793
S	3.080807	-0.908468	-0.077524
O	3.004997	0.616048	-0.109534
C	1.971178	-1.479213	1.257323
H	2.342346	-1.024656	2.174913
H	0.945176	-1.167329	1.058695
H	2.052795	-2.566547	1.320193
C	2.065564	-1.512341	-1.475582
H	1.973984	-2.597016	-1.396749
H	1.094449	-1.019177	-1.44641
H	2.594098	-1.244764	-2.389537
S	-2.122717	-0.989958	-0.280621
O	-1.173569	-0.661654	0.872808
C	-3.51964	0.173825	-0.157586
H	-3.87881	0.173995	0.872464
H	-3.131263	1.148636	-0.449631
H	-4.299746	-0.144858	-0.851204
C	-3.026947	-2.486595	0.252639
H	-3.798484	-2.722197	-0.48221
H	-3.458987	-2.306152	1.237609
H	-2.299405	-3.295678	0.304033
