# Supplementary material for: Stabilization of Zwitterionic Versus Canonical Glycine by DMSO Molecules
Source: Pharmaceuticals (Basel). 2025 Aug 6;18(8):1168. doi: 10.3390/ph18081168 (PMC12389192; doi:10.3390/ph18081168)
Supplement: Supplementary file 1 [file pharmaceuticals-18-01168-s001.zip › XYZ/Gly-2DMSO/gly_2DMSO228.xyz]

C	-1.958941	-1.742072	0.215711
O	-3.095958	-1.328088	0.243731
C	-1.228659	-2.115027	-1.071849
H	-1.615027	-3.090766	-1.381374
H	-1.508593	-1.386103	-1.834578
O	-1.236537	-1.935327	1.318591
H	-0.344917	-2.198994	0.982876
H	0.652821	-1.303649	-0.968217
N	0.207328	-2.203986	-0.818236
H	0.666839	-2.894074	-1.398654
S	2.910239	-0.058499	-0.227495
O	4.387318	-0.382851	-0.102397
C	2.182643	-0.16498	1.446289
H	2.265872	-1.206749	1.753764
H	2.756456	0.470774	2.121957
H	1.137386	0.135152	1.37704
C	2.762632	1.753467	-0.408596
H	1.701434	1.998055	-0.426507
H	3.288129	2.237235	0.415905
H	3.234486	2.01139	-1.356048
S	-1.363154	1.887757	-0.140951
O	-0.395423	0.715527	-0.336625
C	-2.793881	1.578585	-1.231638
H	-3.530122	2.366225	-1.06195
H	-3.205906	0.593713	-1.011693
H	-2.421811	1.634844	-2.254121
C	-2.211172	1.611297	1.452204
H	-2.682986	0.629358	1.449575
H	-1.446164	1.67291	2.225259
H	-2.943491	2.408762	1.590411
