# Supplementary material for: Stabilization of Zwitterionic Versus Canonical Glycine by DMSO Molecules
Source: Pharmaceuticals (Basel). 2025 Aug 6;18(8):1168. doi: 10.3390/ph18081168 (PMC12389192; doi:10.3390/ph18081168)
Supplement: Supplementary file 1 [file pharmaceuticals-18-01168-s001.zip › XYZ/Gly-2DMSO/gly_2DMSO229.xyz]

C	1.320908	2.036933	-0.059811
O	2.476869	1.755982	0.174425
C	0.217413	2.057478	0.995635
H	0.581191	2.617822	1.860574
H	0.087747	1.015332	1.298869
O	0.881097	2.326465	-1.282589
H	-0.08264	2.535198	-1.128957
H	-1.805075	1.937295	0.586541
N	-1.0243	2.579316	0.420747
H	-1.261709	3.493876	0.78408
S	-3.221208	-0.633059	-0.156449
O	-2.973192	0.535691	0.798102
C	-2.428599	-2.089526	0.60523
H	-2.554644	-2.942349	-0.065175
H	-1.372463	-1.869154	0.769053
H	-2.956457	-2.270763	1.540918
C	-2.042783	-0.432428	-1.539423
H	-2.177611	-1.267415	-2.230023
H	-1.027317	-0.412907	-1.142058
H	-2.301458	0.503176	-2.033994
S	1.90546	-1.829501	0.037807
O	0.574725	-1.082836	0.176274
C	2.992341	-1.191276	1.357812
H	3.018424	-0.10338	1.290422
H	3.984517	-1.628587	1.231584
H	2.558403	-1.519832	2.30168
C	2.781257	-1.077279	-1.376237
H	3.757546	-1.556841	-1.468783
H	2.179508	-1.287379	-2.259744
H	2.874887	-0.00417	-1.210872
