# Supplementary material for: Stabilization of Zwitterionic Versus Canonical Glycine by DMSO Molecules
Source: Pharmaceuticals (Basel). 2025 Aug 6;18(8):1168. doi: 10.3390/ph18081168 (PMC12389192; doi:10.3390/ph18081168)
Supplement: Supplementary file 1 [file pharmaceuticals-18-01168-s001.zip › XYZ/Gly-2DMSO/gly_2DMSO23.xyz]

C	-1.914807	1.911064	-0.312237
O	-2.741895	1.611652	-1.142714
C	-0.407949	1.880477	-0.539743
H	-0.197942	1.079438	-1.253591
H	-0.126501	2.829232	-1.007238
O	-2.246912	2.27861	0.930993
H	-1.372826	2.3676	1.394277
H	1.255957	1.954051	0.670337
N	0.260173	1.74852	0.75239
H	0.201562	0.766512	1.017947
S	-1.588619	-2.005522	0.237119
O	-0.35019	-1.108781	0.356333
C	-2.91015	-1.212642	1.215222
H	-2.577599	-1.223388	2.252496
H	-3.071845	-0.191388	0.874148
H	-3.816994	-1.810635	1.109292
C	-2.292712	-1.69047	-1.416735
H	-3.225163	-2.250955	-1.505203
H	-2.46096	-0.620641	-1.54813
H	-1.56771	-2.065553	-2.13844
S	3.5373	-0.08724	-0.16162
O	3.108055	1.326089	0.212376
C	2.921794	-1.203531	1.152913
H	3.234782	-2.221645	0.912428
H	1.834921	-1.14	1.214296
H	3.396016	-0.878925	2.078437
C	2.396086	-0.666725	-1.471456
H	1.375625	-0.674763	-1.087759
H	2.508621	0.025136	-2.305511
H	2.703921	-1.66912	-1.776195
