# Supplementary material for: Stabilization of Zwitterionic Versus Canonical Glycine by DMSO Molecules
Source: Pharmaceuticals (Basel). 2025 Aug 6;18(8):1168. doi: 10.3390/ph18081168 (PMC12389192; doi:10.3390/ph18081168)
Supplement: Supplementary file 1 [file pharmaceuticals-18-01168-s001.zip › XYZ/Gly-2DMSO/gly_2DMSO230.xyz]

C	3.970885	0.245197	0.065211
O	5.059205	-0.15373	0.390379
C	2.67847	-0.555449	0.284017
H	2.670923	-0.874639	1.330069
H	2.767621	-1.459164	-0.32519
O	3.759852	1.423366	-0.534071
H	2.777877	1.450512	-0.655593
H	0.872505	-0.309975	-0.708347
N	1.498183	0.219746	-0.101438
H	0.934643	0.494322	0.698277
S	-1.549007	2.169903	0.438985
O	-1.190356	0.899276	1.21457
C	-1.0758	1.879834	-1.30184
H	-1.5691	2.625538	-1.927181
H	0.005156	1.992077	-1.359678
H	-1.346792	0.857365	-1.571025
C	-3.359202	2.117947	0.185404
H	-3.628314	1.211612	-0.356311
H	-3.660479	3.007641	-0.36958
H	-3.815917	2.122534	1.17429
S	-1.284978	-2.446282	-0.479474
O	-0.669946	-1.369284	-1.3738
C	-2.874623	-1.770918	0.118597
H	-3.336757	-2.500615	0.785786
H	-2.667131	-0.831455	0.63126
H	-3.502457	-1.622628	-0.759706
C	-0.426998	-2.355366	1.133857
H	0.604927	-2.660328	0.966822
H	-0.485229	-1.329913	1.497208
H	-0.911428	-3.053535	1.818681
