# Supplementary material for: Stabilization of Zwitterionic Versus Canonical Glycine by DMSO Molecules
Source: Pharmaceuticals (Basel). 2025 Aug 6;18(8):1168. doi: 10.3390/ph18081168 (PMC12389192; doi:10.3390/ph18081168)
Supplement: Supplementary file 1 [file pharmaceuticals-18-01168-s001.zip › XYZ/Gly-2DMSO/gly_2DMSO231.xyz]

C	2.344497	-0.765982	-0.002523
O	2.694056	-1.923626	-0.000775
C	3.320068	0.414097	-0.0025
H	3.089381	1.044362	0.861775
H	3.096206	1.037722	-0.873443
O	1.043903	-0.445133	-0.005374
H	0.873307	0.546468	-0.004452
H	4.944356	-0.516895	-0.800119
N	4.728431	0.063433	0.004235
H	4.939481	-0.50587	0.817693
S	-2.285579	-2.067207	0.001884
O	-2.450669	-0.544352	0.001771
C	-1.142719	-2.461372	1.36957
H	-0.243633	-1.858418	1.253122
H	-0.912849	-3.52763	1.337586
H	-1.668883	-2.220674	2.292873
C	-1.147918	-2.461845	-1.370013
H	-0.918493	-3.528227	-1.339092
H	-1.677297	-2.220594	-2.291325
H	-0.24819	-1.859296	-1.256522
S	-0.719924	2.865613	0.000057
O	0.615996	2.099792	-0.00153
C	-1.702166	2.179095	1.372687
H	-1.849631	1.110686	1.20471
H	-2.659005	2.704109	1.398744
H	-1.141072	2.383518	2.283953
C	-1.705185	2.179304	-1.370449
H	-2.661992	2.704469	-1.394532
H	-1.145988	2.383591	-2.282915
H	-1.852416	1.110922	-1.202126
