# Supplementary material for: Stabilization of Zwitterionic Versus Canonical Glycine by DMSO Molecules
Source: Pharmaceuticals (Basel). 2025 Aug 6;18(8):1168. doi: 10.3390/ph18081168 (PMC12389192; doi:10.3390/ph18081168)
Supplement: Supplementary file 1 [file pharmaceuticals-18-01168-s001.zip › XYZ/Gly-2DMSO/gly_2DMSO232.xyz]

C	-2.878072	-0.287016	0.277753
O	-2.556724	0.470686	-0.619006
C	-4.237001	-0.976028	0.35212
H	-4.684178	-0.718675	1.316976
H	-4.057081	-2.054937	0.39073
O	-2.095471	-0.610692	1.299709
H	-1.2073	-0.141796	1.208051
H	-4.752639	-0.899057	-1.616577
N	-5.16734	-0.669991	-0.718935
H	-5.351162	0.327859	-0.745559
S	2.995215	-1.48617	-0.412812
O	3.073449	-0.064008	-0.968629
C	1.289664	-2.069346	-0.720804
H	1.173045	-3.059974	-0.277907
H	1.169588	-2.129035	-1.802099
H	0.597688	-1.349655	-0.284926
C	2.837679	-1.322673	1.40122
H	3.7788	-0.905606	1.758709
H	2.684314	-2.314596	1.830187
H	1.999948	-0.656396	1.610621
S	0.244918	1.914544	0.275706
O	0.223263	0.527148	0.970962
C	0.369276	1.588549	-1.508498
H	0.449997	2.551943	-2.015947
H	1.248707	0.967409	-1.682564
H	-0.562257	1.095844	-1.779623
C	1.942444	2.510193	0.541809
H	2.061525	2.650461	1.615537
H	2.629594	1.758969	0.148755
H	2.050579	3.466062	0.025985
