# Supplementary material for: Stabilization of Zwitterionic Versus Canonical Glycine by DMSO Molecules
Source: Pharmaceuticals (Basel). 2025 Aug 6;18(8):1168. doi: 10.3390/ph18081168 (PMC12389192; doi:10.3390/ph18081168)
Supplement: Supplementary file 1 [file pharmaceuticals-18-01168-s001.zip › XYZ/Gly-2DMSO/gly_2DMSO233.xyz]

C	-1.930311	1.864787	-0.07872
O	-2.981292	1.293744	0.12213
C	-0.834609	2.029133	0.972014
H	-1.286082	2.454142	1.871794
H	-0.504917	1.012786	1.206024
O	-1.599419	2.370253	-1.265133
H	-0.700458	2.770822	-1.093699
H	1.147071	2.305234	0.462009
N	0.267739	2.828109	0.429846
H	0.382843	3.708853	0.914345
S	-1.471999	-2.110163	-0.046726
O	-0.397402	-1.144345	0.455258
C	-2.948481	-1.822571	0.986965
H	-2.697636	-2.167578	1.989533
H	-3.173593	-0.755451	0.979237
H	-3.774888	-2.4119	0.585145
C	-2.132764	-1.410882	-1.599023
H	-2.896801	-2.090486	-1.981379
H	-2.542871	-0.419603	-1.410655
H	-1.296054	-1.362088	-2.294931
S	2.620829	-0.216481	-0.314273
O	2.514609	1.052283	0.531027
C	4.386827	-0.325065	-0.777882
H	4.569833	-1.272127	-1.288606
H	4.589086	0.507993	-1.450018
H	4.994232	-0.235837	0.123495
C	2.605729	-1.605181	0.86204
H	3.320077	-1.390589	1.657856
H	1.581701	-1.657963	1.227906
H	2.86269	-2.523473	0.330384
