# Supplementary material for: Stabilization of Zwitterionic Versus Canonical Glycine by DMSO Molecules
Source: Pharmaceuticals (Basel). 2025 Aug 6;18(8):1168. doi: 10.3390/ph18081168 (PMC12389192; doi:10.3390/ph18081168)
Supplement: Supplementary file 1 [file pharmaceuticals-18-01168-s001.zip › XYZ/Gly-2DMSO/gly_2DMSO234.xyz]

C	-2.379149	-0.965141	-0.022345
O	-1.153903	-0.950248	-0.00671
C	-3.150868	-2.283303	-0.068853
H	-2.816518	-2.865505	0.795526
H	-2.782738	-2.824712	-0.945676
O	-3.138667	0.105259	-0.001457
H	-2.589409	0.969708	0.031257
H	-4.956353	-1.749727	0.717522
N	-4.602513	-2.242622	-0.09563
H	-4.925641	-1.719066	-0.902369
S	3.059641	-0.844315	-0.485411
O	2.983321	0.605064	-0.017527
C	4.659334	-1.483358	0.124841
H	4.731471	-2.548798	-0.099544
H	5.439284	-0.934503	-0.401194
H	4.726898	-1.297224	1.197386
C	1.987319	-1.822437	0.621325
H	0.952849	-1.565751	0.39348
H	2.158685	-2.882415	0.424387
H	2.232172	-1.570664	1.654443
S	-0.386859	2.618627	0.0556
O	-1.905001	2.340879	0.079792
C	0.281794	1.690028	-1.359075
H	-0.091208	0.668369	-1.301387
H	1.370246	1.713025	-1.292413
H	-0.077885	2.193142	-2.25596
C	0.335864	1.626898	1.399003
H	0.068927	2.124017	2.330895
H	-0.095887	0.628927	1.34354
H	1.416427	1.586797	1.254343
