# Supplementary material for: Stabilization of Zwitterionic Versus Canonical Glycine by DMSO Molecules
Source: Pharmaceuticals (Basel). 2025 Aug 6;18(8):1168. doi: 10.3390/ph18081168 (PMC12389192; doi:10.3390/ph18081168)
Supplement: Supplementary file 1 [file pharmaceuticals-18-01168-s001.zip › XYZ/Gly-2DMSO/gly_2DMSO235.xyz]

C	1.322675	2.036112	-0.059156
O	2.478462	1.755768	0.17659
C	0.218257	2.058677	0.995225
H	0.581335	2.620479	1.859519
H	0.08804	1.017135	1.300263
O	0.88398	2.323364	-1.282907
H	-0.079881	2.532334	-1.13061
H	-1.260086	3.495202	0.779436
N	-1.022863	2.579711	0.418284
H	-1.804014	1.938443	0.585017
S	-3.221203	-0.631823	-0.155907
O	-2.972482	0.537062	0.798221
C	-2.428894	-2.088376	0.605864
H	-2.555187	-2.941213	-0.064478
H	-2.956695	-2.269438	1.541598
H	-1.372734	-1.868105	0.76949
C	-2.04328	-0.431894	-1.539394
H	-1.027606	-0.411227	-1.142572
H	-2.302902	0.502905	-2.034909
H	-2.177717	-1.2677	-2.229078
S	1.903423	-1.830067	0.037562
O	0.573521	-1.08194	0.176468
C	2.991156	-1.1931	1.357475
H	3.019075	-0.10533	1.289302
H	2.556143	-1.51997	2.301395
H	3.982579	-1.632269	1.231902
C	2.779813	-1.078317	-1.376352
H	2.874452	-0.005344	-1.210698
H	2.177832	-1.287565	-2.259897
H	3.755666	-1.558715	-1.469106
