# Supplementary material for: Stabilization of Zwitterionic Versus Canonical Glycine by DMSO Molecules
Source: Pharmaceuticals (Basel). 2025 Aug 6;18(8):1168. doi: 10.3390/ph18081168 (PMC12389192; doi:10.3390/ph18081168)
Supplement: Supplementary file 1 [file pharmaceuticals-18-01168-s001.zip › XYZ/Gly-2DMSO/gly_2DMSO236.xyz]

C	-2.729509	0.798616	-0.051097
O	-3.322088	-0.137601	0.434386
C	-2.003273	1.85832	0.781037
H	-1.480452	1.350227	1.59411
H	-2.78072	2.480957	1.23289
O	-2.655857	1.014491	-1.363577
H	-2.046645	1.792538	-1.443821
H	-0.161261	2.311771	0.026072
N	-1.120042	2.655818	-0.071353
H	-1.140738	3.636998	0.175605
S	-0.355217	-1.462756	-0.208615
O	1.029178	-2.03451	-0.539909
C	-1.546924	-2.811596	-0.495387
H	-1.522783	-3.025921	-1.563082
H	-1.240691	-3.68983	0.07395
H	-2.534462	-2.452976	-0.204038
C	-0.470863	-1.432783	1.609664
H	-1.504716	-1.227407	1.887241
H	0.187975	-0.628433	1.932399
H	-0.133774	-2.397495	1.991642
S	2.705901	1.069917	0.098264
O	1.251571	1.157709	0.585741
C	2.639184	0.460269	-1.620232
H	2.090932	-0.48432	-1.626892
H	2.12992	1.227503	-2.202867
H	3.663004	0.339662	-1.979633
C	3.395516	-0.441463	0.851199
H	4.410537	-0.579067	0.473802
H	2.746523	-1.278199	0.586515
H	3.419488	-0.270177	1.926969
