# Supplementary material for: Stabilization of Zwitterionic Versus Canonical Glycine by DMSO Molecules
Source: Pharmaceuticals (Basel). 2025 Aug 6;18(8):1168. doi: 10.3390/ph18081168 (PMC12389192; doi:10.3390/ph18081168)
Supplement: Supplementary file 1 [file pharmaceuticals-18-01168-s001.zip › XYZ/Gly-2DMSO/gly_2DMSO237.xyz]

C	-0.487757	1.753655	0.004896
O	-0.957297	1.317628	1.039338
C	0.903298	2.371667	-0.076744
H	0.791194	3.460537	-0.080383
H	1.319945	2.107714	-1.051105
O	-1.100408	1.728271	-1.169087
H	-1.96723	1.215417	-1.104966
H	1.540877	2.427967	1.855593
N	1.804857	1.962728	0.993402
H	1.652172	0.966053	1.149613
S	-3.354289	-1.050673	-0.273074
O	-3.223565	0.223294	-1.122056
C	-3.564256	-0.497346	1.452126
H	-4.538713	-0.013001	1.505025
H	-2.762118	0.202052	1.684547
H	-3.547119	-1.374863	2.101099
C	-1.681388	-1.759484	-0.107178
H	-1.757284	-2.655382	0.511886
H	-0.990007	-1.04057	0.327504
H	-1.361108	-2.032919	-1.111728
S	2.8007	-1.348889	-0.301926
O	1.458988	-0.932101	0.292512
C	4.050085	-1.054812	1.001906
H	5.043379	-1.255954	0.597174
H	3.961571	-0.022959	1.343626
H	3.828312	-1.748909	1.811534
C	3.33309	0.01096	-1.403305
H	3.332796	0.942362	-0.835567
H	4.324802	-0.221712	-1.795006
H	2.611767	0.053494	-2.218527
