# Supplementary material for: Stabilization of Zwitterionic Versus Canonical Glycine by DMSO Molecules
Source: Pharmaceuticals (Basel). 2025 Aug 6;18(8):1168. doi: 10.3390/ph18081168 (PMC12389192; doi:10.3390/ph18081168)
Supplement: Supplementary file 1 [file pharmaceuticals-18-01168-s001.zip › XYZ/Gly-2DMSO/gly_2DMSO238.xyz]

C	0.63094	1.990833	0.209777
O	0.278269	1.127303	0.997986
C	-0.297068	3.073694	-0.330697
H	-0.096544	3.167824	-1.400714
H	0.018259	4.022834	0.117073
O	1.854793	2.088512	-0.283056
H	2.42947	1.312777	0.003076
H	-1.981638	1.971271	-0.533457
N	-1.71483	2.861809	-0.116779
H	-1.913182	2.80105	0.87609
S	-1.991712	-1.136324	-0.085895
O	-1.805149	-0.064887	-1.152124
C	-3.573565	-1.96661	-0.471703
H	-3.433111	-2.498043	-1.41208
H	-3.816195	-2.669938	0.326794
H	-4.349927	-1.208752	-0.582878
C	-2.539889	-0.299951	1.440809
H	-1.708533	0.33702	1.738884
H	-3.428729	0.294273	1.223942
H	-2.748053	-1.056346	2.199687
S	2.739435	-1.424257	-0.124262
O	3.317002	-0.029712	0.150753
C	1.459339	-1.224402	-1.411196
H	1.032877	-2.206759	-1.620732
H	0.684738	-0.5281	-1.094694
H	1.973113	-0.848774	-2.295362
C	1.634381	-1.795659	1.279345
H	2.277512	-1.981616	2.13882
H	1.00497	-0.922161	1.44525
H	1.051066	-2.68709	1.043785
