# Supplementary material for: Stabilization of Zwitterionic Versus Canonical Glycine by DMSO Molecules
Source: Pharmaceuticals (Basel). 2025 Aug 6;18(8):1168. doi: 10.3390/ph18081168 (PMC12389192; doi:10.3390/ph18081168)
Supplement: Supplementary file 1 [file pharmaceuticals-18-01168-s001.zip › XYZ/Gly-2DMSO/gly_2DMSO239.xyz]

C	2.344193	-0.766659	-0.00164
O	2.693455	-1.924384	-0.000815
C	3.320029	0.413199	-0.000996
H	3.094756	1.038937	-0.870031
H	3.091035	1.041467	0.865203
O	1.043628	-0.445511	-0.00349
H	0.873385	0.546101	-0.003158
H	4.940327	-0.510167	0.813567
N	4.728312	0.062177	0.002495
H	4.943029	-0.515213	-0.804287
S	-2.286196	-2.066635	0.001143
O	-2.451235	-0.543782	0.000947
C	-1.144481	-2.460813	1.369761
H	-0.245039	-1.858318	1.253722
H	-0.915101	-3.527196	1.338383
H	-1.671217	-2.219498	2.292578
C	-1.147637	-2.461439	-1.369905
H	-0.918138	-3.527797	-1.338571
H	-1.676533	-2.220556	-2.2916
H	-0.247967	-1.858822	-1.256233
S	-0.718993	2.865826	0.00021
O	0.616874	2.099856	-0.001959
C	-1.701041	2.178788	1.372629
H	-2.657503	2.704453	1.399625
H	-1.139411	2.382033	2.283833
H	-1.849362	1.110628	1.203821
C	-1.704503	2.180256	-1.370465
H	-2.661368	2.705342	-1.394032
H	-1.145532	2.385129	-2.282937
H	-1.851664	1.111765	-1.202784
