# Supplementary material for: Stabilization of Zwitterionic Versus Canonical Glycine by DMSO Molecules
Source: Pharmaceuticals (Basel). 2025 Aug 6;18(8):1168. doi: 10.3390/ph18081168 (PMC12389192; doi:10.3390/ph18081168)
Supplement: Supplementary file 1 [file pharmaceuticals-18-01168-s001.zip › XYZ/Gly-2DMSO/gly_2DMSO24.xyz]

C	-1.808796	1.897866	0.54969
O	-2.5663	1.602198	1.445936
C	-0.301107	1.675512	0.582813
H	-0.11558	0.76383	1.155553
H	0.142807	2.51431	1.127661
O	-2.231516	2.439909	-0.597463
H	-1.409425	2.484775	-1.154182
H	0.039179	0.722638	-1.161651
N	0.205839	1.655279	-0.787153
H	1.212908	1.807769	-0.801854
S	3.4408	-0.326715	-0.470892
O	3.092743	1.156664	-0.434509
C	2.253656	-1.18206	0.622797
H	2.586275	-2.213237	0.758102
H	2.219899	-0.652541	1.576545
H	1.275568	-1.169402	0.138985
C	4.907835	-0.515127	0.603762
H	5.153511	-1.574107	0.698671
H	4.691585	-0.06752	1.574573
H	5.72369	0.018509	0.118102
S	-2.093974	-1.893206	-0.4078
O	-0.788187	-1.11426	-0.586444
C	-2.55953	-1.724341	1.34981
H	-3.537082	-2.188215	1.493804
H	-1.806777	-2.265061	1.922748
H	-2.577154	-0.668402	1.62306
C	-3.427474	-0.857986	-1.104223
H	-3.437186	0.118673	-0.623216
H	-3.21891	-0.759802	-2.168848
H	-4.37482	-1.379714	-0.956967
