# Supplementary material for: Stabilization of Zwitterionic Versus Canonical Glycine by DMSO Molecules
Source: Pharmaceuticals (Basel). 2025 Aug 6;18(8):1168. doi: 10.3390/ph18081168 (PMC12389192; doi:10.3390/ph18081168)
Supplement: Supplementary file 1 [file pharmaceuticals-18-01168-s001.zip › XYZ/Gly-2DMSO/gly_2DMSO240.xyz]

C	2.313044	-1.463398	-0.476412
O	3.431686	-1.255814	-0.880736
C	2.051695	-1.860024	0.97735
H	2.392867	-2.895458	1.068082
H	2.727273	-1.250125	1.588154
O	1.25063	-1.371174	-1.277608
H	0.399972	-1.512946	-0.803302
H	0.355879	-0.835739	1.568873
N	0.643174	-1.785873	1.34455
H	0.43886	-2.375943	2.141227
S	-2.772269	-0.76206	-0.4707
O	-1.408916	-0.896938	-1.142913
C	-3.104738	1.03238	-0.354767
H	-4.052765	1.178167	0.166256
H	-2.27511	1.497705	0.179315
H	-3.181824	1.404158	-1.376086
C	-2.539402	-1.029523	1.322758
H	-2.173323	-2.047563	1.440353
H	-1.815206	-0.304263	1.690632
H	-3.510749	-0.91541	1.80773
S	1.007985	1.523067	0.286836
O	-0.206835	1.303241	1.198894
C	1.569984	3.228742	0.601835
H	2.365206	3.473335	-0.104103
H	0.722552	3.907139	0.496284
H	1.951847	3.256412	1.621409
C	0.382619	1.774528	-1.402732
H	-0.144694	0.857504	-1.664539
H	-0.285757	2.636771	-1.417846
H	1.239582	1.920508	-2.06174
