# Supplementary material for: Stabilization of Zwitterionic Versus Canonical Glycine by DMSO Molecules
Source: Pharmaceuticals (Basel). 2025 Aug 6;18(8):1168. doi: 10.3390/ph18081168 (PMC12389192; doi:10.3390/ph18081168)
Supplement: Supplementary file 1 [file pharmaceuticals-18-01168-s001.zip › XYZ/Gly-2DMSO/gly_2DMSO241.xyz]

C	0.082978	1.778818	0.15697
O	-0.857078	1.689685	0.930135
C	1.233525	2.75257	0.3718
H	0.841372	3.7421	0.104702
H	1.411454	2.77647	1.448271
O	0.161316	1.073295	-0.970159
H	-0.609024	0.434802	-1.02112
H	2.32401	2.44842	-1.323483
N	2.482258	2.50881	-0.323503
H	2.844429	1.609344	-0.012605
S	-3.03756	-0.848063	-0.352265
O	-1.695562	-0.777711	-1.102124
C	-3.71298	0.845891	-0.349766
H	-3.912458	1.100598	-1.390071
H	-4.644977	0.842157	0.218049
H	-2.972282	1.513619	0.089325
C	-2.625228	-0.948503	1.422308
H	-1.938455	-0.136983	1.662167
H	-2.165206	-1.922896	1.581566
H	-3.552445	-0.879734	1.993884
S	2.609112	-1.548815	0.347488
O	2.594758	-0.168819	0.990822
C	0.919905	-2.230406	0.513098
H	0.196923	-1.590011	0.009498
H	0.719448	-2.277403	1.58326
H	0.909889	-3.235819	0.087416
C	2.555652	-1.280157	-1.462519
H	2.38113	-2.23507	-1.960861
H	3.528076	-0.88134	-1.750089
H	1.766894	-0.560748	-1.679691
