# Supplementary material for: Stabilization of Zwitterionic Versus Canonical Glycine by DMSO Molecules
Source: Pharmaceuticals (Basel). 2025 Aug 6;18(8):1168. doi: 10.3390/ph18081168 (PMC12389192; doi:10.3390/ph18081168)
Supplement: Supplementary file 1 [file pharmaceuticals-18-01168-s001.zip › XYZ/Gly-2DMSO/gly_2DMSO242.xyz]

C	0.329419	2.252255	-0.430111
O	1.322707	2.942445	-0.346707
C	-0.822118	2.32589	0.567455
H	-0.947788	3.365985	0.867535
H	-1.743794	1.986519	0.091159
O	0.242236	1.295103	-1.361996
H	-0.622539	0.805746	-1.315566
H	0.044616	2.023146	2.397791
N	-0.548138	1.503892	1.759024
H	-0.016084	0.669637	1.502901
S	2.098989	-1.027227	-0.238107
O	1.130938	-0.820054	0.932699
C	3.296941	0.34228	-0.19039
H	2.770065	1.255238	-0.465656
H	4.085199	0.128331	-0.91454
H	3.698232	0.417168	0.821171
C	3.23687	-2.338171	0.333044
H	4.031496	-2.471837	-0.402834
H	3.640578	-2.054323	1.305449
H	2.650567	-3.251896	0.421558
S	-2.835898	-1.044224	-0.545075
O	-2.092341	0.04789	-1.324589
C	-1.576772	-2.237074	0.010858
H	-0.764362	-1.712725	0.519442
H	-2.06129	-2.967642	0.661262
H	-1.207445	-2.730967	-0.888008
C	-3.249985	-0.338756	1.085773
H	-3.661088	-1.138756	1.70429
H	-4.015656	0.416739	0.910008
H	-2.367657	0.114002	1.546762
