# Supplementary material for: Stabilization of Zwitterionic Versus Canonical Glycine by DMSO Molecules
Source: Pharmaceuticals (Basel). 2025 Aug 6;18(8):1168. doi: 10.3390/ph18081168 (PMC12389192; doi:10.3390/ph18081168)
Supplement: Supplementary file 1 [file pharmaceuticals-18-01168-s001.zip › XYZ/Gly-2DMSO/gly_2DMSO243.xyz]

C	1.32019	2.036368	-0.058557
O	2.475805	1.755901	0.177975
C	0.214969	2.058657	0.994952
H	0.577622	2.619576	1.859995
H	0.083762	1.016958	1.299117
O	0.882382	2.323918	-1.282534
H	-0.081555	2.532975	-1.130824
H	-1.262522	3.496045	0.77876
N	-1.025464	2.580616	0.417384
H	-1.806857	1.939497	0.58344
S	-3.220944	-0.634119	-0.155859
O	-2.972854	0.535745	0.797246
C	-2.043214	-0.43457	-1.539584
H	-1.02753	-0.41474	-1.142784
H	-2.302146	0.5007	-2.034671
H	-2.178526	-1.269999	-2.229562
C	-2.427373	-2.089376	0.607153
H	-2.553008	-2.942992	-0.062318
H	-1.371322	-1.868144	0.770371
H	-2.954841	-2.269956	1.543182
S	1.905813	-1.828569	0.036964
O	0.575265	-1.08163	0.17599
C	2.992692	-1.191806	1.357653
H	3.018498	-0.103823	1.291658
H	2.558958	-1.521669	2.301146
H	3.984959	-1.628722	1.230728
C	2.782016	-1.075348	-1.376269
H	3.758056	-1.555332	-1.469237
H	2.180184	-1.284253	-2.260002
H	2.876142	-0.00245	-1.209881
