# Supplementary material for: Stabilization of Zwitterionic Versus Canonical Glycine by DMSO Molecules
Source: Pharmaceuticals (Basel). 2025 Aug 6;18(8):1168. doi: 10.3390/ph18081168 (PMC12389192; doi:10.3390/ph18081168)
Supplement: Supplementary file 1 [file pharmaceuticals-18-01168-s001.zip › XYZ/Gly-2DMSO/gly_2DMSO244.xyz]

C	-2.08267	-1.247615	-0.849151
O	-1.504794	-1.143526	-1.90175
C	-1.657948	-2.188018	0.275037
H	-2.050673	-3.179346	0.028466
H	-0.567995	-2.246298	0.266475
O	-3.193816	-0.549795	-0.563969
H	-3.395797	-0.781331	0.374085
H	-1.662531	-0.979162	1.912171
N	-2.239136	-1.72975	1.538016
H	-2.320589	-2.474244	2.218802
S	2.826329	0.055637	-0.019691
O	4.317428	-0.104315	-0.25448
C	1.975057	-1.079026	-1.17275
H	2.210575	-0.734097	-2.179281
H	2.367064	-2.086915	-1.029424
H	0.899428	-1.032415	-1.008757
C	2.415517	-0.846029	1.515754
H	1.339967	-0.765897	1.669898
H	2.757862	-1.877635	1.422516
H	2.954944	-0.345331	2.319239
S	-0.446458	1.920313	0.495822
O	-0.458806	0.442557	0.905885
C	-2.19288	2.455797	0.47386
H	-2.23291	3.491176	0.131673
H	-2.551962	2.391077	1.500599
H	-2.76372	1.793569	-0.175869
C	-0.178297	1.951706	-1.309093
H	0.870277	1.711402	-1.471515
H	-0.822987	1.208952	-1.779299
H	-0.387702	2.95929	-1.671433
