# Supplementary material for: Stabilization of Zwitterionic Versus Canonical Glycine by DMSO Molecules
Source: Pharmaceuticals (Basel). 2025 Aug 6;18(8):1168. doi: 10.3390/ph18081168 (PMC12389192; doi:10.3390/ph18081168)
Supplement: Supplementary file 1 [file pharmaceuticals-18-01168-s001.zip › XYZ/Gly-2DMSO/gly_2DMSO245.xyz]

C	0.503482	1.95751	0.28005
O	0.338886	0.985403	1.001255
C	-0.612528	2.936404	-0.067305
H	-0.489565	3.225283	-1.113229
H	-0.445366	3.845595	0.521123
O	1.651565	2.272227	-0.293708
H	2.346506	1.560126	-0.13519
H	-2.070158	1.586009	-0.404874
N	-1.95831	2.435226	0.148587
H	-2.061968	2.167082	1.122486
S	3.033104	-1.124148	-0.263002
O	3.41263	0.358228	-0.154833
C	2.305843	-1.569995	1.350357
H	1.902485	-2.582469	1.287766
H	3.119119	-1.539639	2.074517
H	1.542444	-0.830201	1.588639
C	1.505987	-1.217424	-1.260432
H	1.756439	-0.82671	-2.245985
H	0.706793	-0.630854	-0.811174
H	1.223867	-2.268533	-1.347088
S	-2.584296	-1.39948	-0.447549
O	-1.826717	-0.355741	-1.258275
C	-4.054797	-0.563884	0.253295
H	-4.607545	-1.279246	0.86431
H	-3.748243	0.30169	0.839807
H	-4.662672	-0.24483	-0.592344
C	-1.67121	-1.594879	1.126702
H	-0.799724	-2.211506	0.911897
H	-1.347893	-0.608801	1.462061
H	-2.308866	-2.098851	1.854479
