# Supplementary material for: Stabilization of Zwitterionic Versus Canonical Glycine by DMSO Molecules
Source: Pharmaceuticals (Basel). 2025 Aug 6;18(8):1168. doi: 10.3390/ph18081168 (PMC12389192; doi:10.3390/ph18081168)
Supplement: Supplementary file 1 [file pharmaceuticals-18-01168-s001.zip › XYZ/Gly-2DMSO/gly_2DMSO246.xyz]

C	0.278323	2.248288	-0.429126
O	1.274618	2.533132	-1.062016
C	0.214642	2.400435	1.097472
H	-0.411072	3.273626	1.31261
H	1.227746	2.653244	1.415912
O	-0.812046	1.80325	-1.054033
H	-1.521693	1.471829	-0.445391
H	0.176565	0.41375	1.530841
N	-0.27985	1.26129	1.860618
H	-1.275707	1.132794	1.708887
S	-3.005191	-0.87919	-0.124084
O	-2.770572	0.589484	0.269094
C	-1.928796	-1.205368	-1.56093
H	-2.27529	-0.561293	-2.3677
H	-0.898192	-0.97702	-1.287337
H	-2.04932	-2.254499	-1.837566
C	-2.079761	-1.886378	1.086212
H	-2.246714	-2.938249	0.846168
H	-1.020372	-1.636506	1.035064
H	-2.500021	-1.659335	2.065341
S	2.286672	-1.026244	-0.511037
O	0.896738	-0.938517	0.127285
C	3.272673	0.33804	0.185994
H	4.312105	0.200882	-0.117217
H	3.172475	0.322281	1.272393
H	2.872387	1.262236	-0.231303
C	3.132083	-2.391154	0.35989
H	3.070261	-2.214899	1.434381
H	2.607713	-3.308976	0.09691
H	4.169486	-2.443911	0.025897
