# Supplementary material for: Stabilization of Zwitterionic Versus Canonical Glycine by DMSO Molecules
Source: Pharmaceuticals (Basel). 2025 Aug 6;18(8):1168. doi: 10.3390/ph18081168 (PMC12389192; doi:10.3390/ph18081168)
Supplement: Supplementary file 1 [file pharmaceuticals-18-01168-s001.zip › XYZ/Gly-2DMSO/gly_2DMSO247.xyz]

C	-2.638393	-0.817592	-0.678752
O	-2.77726	-0.114998	-1.650245
C	-3.271915	-0.522871	0.679473
H	-3.320983	0.562599	0.796296
H	-4.298434	-0.900304	0.63846
O	-1.927209	-1.95031	-0.700166
H	-1.914353	-2.256013	0.237153
H	-3.091294	-1.3919	2.552952
N	-2.531157	-1.226055	1.726538
H	-1.70927	-0.676206	1.96785
S	-0.559229	1.929987	0.17789
O	-0.416323	0.532386	0.795256
C	-0.102024	1.770429	-1.578773
H	-0.85202	1.123915	-2.03242
H	0.895354	1.337898	-1.647158
H	-0.134448	2.763031	-2.031229
C	0.90835	2.866406	0.726284
H	1.801064	2.291426	0.481029
H	0.911483	3.838255	0.230225
H	0.816961	2.996677	1.803849
S	2.678783	-0.474446	-0.147153
O	4.087932	-0.939893	-0.467807
C	1.518417	-1.613847	-0.976174
H	1.642687	-1.46769	-2.048881
H	0.501612	-1.3679	-0.674599
H	1.786526	-2.637248	-0.710083
C	2.302077	-0.99764	1.562755
H	2.990028	-0.457852	2.213122
H	1.26993	-0.720362	1.77296
H	2.474185	-2.071379	1.64774
