# Supplementary material for: Stabilization of Zwitterionic Versus Canonical Glycine by DMSO Molecules
Source: Pharmaceuticals (Basel). 2025 Aug 6;18(8):1168. doi: 10.3390/ph18081168 (PMC12389192; doi:10.3390/ph18081168)
Supplement: Supplementary file 1 [file pharmaceuticals-18-01168-s001.zip › XYZ/Gly-2DMSO/gly_2DMSO248.xyz]

C	-0.010421	1.801373	0.655858
O	-0.004268	0.741733	1.269494
C	1.245327	2.618142	0.389517
H	2.006977	2.316077	1.109381
H	1.030016	3.676594	0.54905
O	-1.081138	2.326058	0.085426
H	-1.880534	1.711862	0.132873
H	1.134027	2.888691	-1.634677
N	1.752918	2.433031	-0.97242
H	1.769435	1.440985	-1.21339
S	-3.071042	-0.72843	-0.326967
O	-3.158233	0.775127	-0.030616
C	-1.610068	-0.97138	-1.390899
H	-1.814108	-0.435472	-2.317313
H	-0.703915	-0.586729	-0.924887
H	-1.516363	-2.038367	-1.601309
C	-2.413328	-1.489877	1.194771
H	-2.159819	-2.531717	0.991742
H	-1.549786	-0.905027	1.510241
H	-3.209238	-1.437502	1.936742
S	2.49994	-1.463398	-0.429239
O	1.617127	-0.586303	-1.312956
C	3.263218	-0.358405	0.811271
H	3.908197	-0.953203	1.460255
H	2.468823	0.131246	1.373184
H	3.855545	0.370943	0.259558
C	1.369408	-2.308354	0.733736
H	0.754832	-1.550111	1.216952
H	0.76018	-2.99139	0.142857
H	1.960216	-2.870776	1.458659
