# Supplementary material for: Stabilization of Zwitterionic Versus Canonical Glycine by DMSO Molecules
Source: Pharmaceuticals (Basel). 2025 Aug 6;18(8):1168. doi: 10.3390/ph18081168 (PMC12389192; doi:10.3390/ph18081168)
Supplement: Supplementary file 1 [file pharmaceuticals-18-01168-s001.zip › XYZ/Gly-2DMSO/gly_2DMSO249.xyz]

C	-0.278186	2.248636	0.429011
O	-1.274391	2.534169	1.061761
C	-0.214283	2.400803	-1.097582
H	0.411021	3.274349	-1.312513
H	-1.227448	2.65316	-1.416189
O	0.811761	1.802873	1.054077
H	1.521516	1.47123	0.445626
H	-0.17558	0.414311	-1.531562
N	0.280874	1.262026	-1.860802
H	1.276675	1.133647	-1.708609
S	-2.28658	-1.026725	0.510877
O	-0.896991	-0.938264	-0.128061
C	-3.273014	0.337989	-0.1847
H	-2.872396	1.261975	0.232756
H	-3.173477	0.32278	-1.271169
H	-4.31227	0.200756	0.119075
C	-3.132301	-2.391028	-0.360681
H	-4.169537	-2.444096	-0.026223
H	-3.071014	-2.213961	-1.435071
H	-2.607748	-3.309018	-0.098656
S	3.005053	-0.879531	0.124426
O	2.770621	0.589326	-0.268267
C	1.928275	-1.2061	1.560834
H	2.048694	-2.255302	1.837262
H	0.897752	-0.977686	1.286984
H	2.274503	-0.562244	2.367897
C	2.079866	-1.886216	-1.086439
H	1.020471	-1.63634	-1.035407
H	2.500297	-1.658812	-2.065412
H	2.246722	-2.938183	-0.84676
