# Supplementary material for: Stabilization of Zwitterionic Versus Canonical Glycine by DMSO Molecules
Source: Pharmaceuticals (Basel). 2025 Aug 6;18(8):1168. doi: 10.3390/ph18081168 (PMC12389192; doi:10.3390/ph18081168)
Supplement: Supplementary file 1 [file pharmaceuticals-18-01168-s001.zip › XYZ/Gly-2DMSO/gly_2DMSO25.xyz]

C	-1.808123	1.897477	0.549938
O	-2.566032	1.601074	1.4456
C	-0.300372	1.675733	0.58374
H	0.142951	2.514847	1.128612
H	-0.114785	0.764275	1.156806
O	-2.230455	2.439991	-0.597149
H	-1.408177	2.485348	-1.15346
H	0.040232	0.723	-1.160832
N	0.207208	1.655458	-0.786005
H	1.214341	1.807577	-0.800271
S	-2.094815	-1.892182	-0.408915
O	-0.789067	-1.112724	-0.585097
C	-2.561538	-1.726339	1.348709
H	-2.578948	-0.670804	1.623528
H	-3.539336	-2.190121	1.49132
H	-1.809299	-2.268207	1.921229
C	-3.428134	-0.855974	-1.1043
H	-4.375315	-1.378583	-0.959121
H	-3.218608	-0.755302	-2.168505
H	-3.438764	0.119582	-0.62109
S	3.440637	-0.326853	-0.471021
O	3.094737	1.157011	-0.433404
C	4.908064	-0.517961	0.602605
H	5.724355	0.014877	0.116804
H	5.152357	-1.577334	0.696664
H	4.693028	-0.070704	1.573848
C	2.253192	-1.181517	0.622927
H	1.274822	-1.16778	0.139737
H	2.585034	-2.213062	0.757384
H	2.220499	-0.65259	1.577042
