# Supplementary material for: Stabilization of Zwitterionic Versus Canonical Glycine by DMSO Molecules
Source: Pharmaceuticals (Basel). 2025 Aug 6;18(8):1168. doi: 10.3390/ph18081168 (PMC12389192; doi:10.3390/ph18081168)
Supplement: Supplementary file 1 [file pharmaceuticals-18-01168-s001.zip › XYZ/Gly-2DMSO/gly_2DMSO250.xyz]

C	1.175065	1.829699	0.39519
O	2.38549	1.827589	0.51135
C	0.496519	2.234382	-0.916852
H	1.21696	2.85893	-1.448074
H	0.403536	1.301489	-1.481198
O	0.405643	1.44704	1.414151
H	-0.522066	1.236744	1.132459
H	-0.756835	3.755326	-0.333077
N	-0.798366	2.897033	-0.870824
H	-1.506896	2.295342	-0.461593
S	1.852552	-1.812827	-0.242214
O	0.64108	-1.002178	-0.709861
C	3.325049	-0.972467	-0.920185
H	4.215775	-1.47241	-0.535232
H	3.274885	-1.083181	-2.002879
H	3.298512	0.078071	-0.629096
C	2.13168	-1.390635	1.511896
H	2.256287	-0.313821	1.616699
H	3.013875	-1.93602	1.85268
H	1.250766	-1.729229	2.055767
S	-2.275063	-0.805437	0.293565
O	-2.020238	0.671709	0.646022
C	-4.074566	-0.990787	0.522527
H	-4.585166	-0.213347	-0.046176
H	-4.271171	-0.869828	1.586872
H	-4.376522	-1.9868	0.19449
C	-2.248094	-0.895025	-1.521604
H	-2.842129	-0.070514	-1.917384
H	-1.199437	-0.82038	-1.800641
H	-2.651358	-1.861644	-1.828596
