# Supplementary material for: Stabilization of Zwitterionic Versus Canonical Glycine by DMSO Molecules
Source: Pharmaceuticals (Basel). 2025 Aug 6;18(8):1168. doi: 10.3390/ph18081168 (PMC12389192; doi:10.3390/ph18081168)
Supplement: Supplementary file 1 [file pharmaceuticals-18-01168-s001.zip › XYZ/Gly-2DMSO/gly_2DMSO251.xyz]

C	-2.44341	-0.347513	0.09677
O	-1.309706	-0.689559	0.414407
C	-3.607624	-1.335873	0.148951
H	-3.616073	-1.751005	1.161076
H	-3.332581	-2.168891	-0.505916
O	-2.770688	0.855727	-0.315208
H	-1.951835	1.47965	-0.314593
H	-4.940853	-0.475056	-1.133078
N	-4.938014	-0.865988	-0.19684
H	-5.216887	-0.111653	0.421702
S	0.603305	1.565712	-0.149183
O	-0.71794	2.37442	-0.264671
C	1.904766	2.763318	-0.556674
H	2.859964	2.261671	-0.406626
H	1.771243	3.029534	-1.604361
H	1.792658	3.645579	0.073538
C	0.917082	1.455002	1.638308
H	0.169164	0.76818	2.029864
H	1.920736	1.061138	1.780701
H	0.786878	2.450205	2.064468
S	2.682425	-1.662961	-0.207973
O	2.938665	-0.179319	0.047026
C	1.424767	-1.771801	-1.533216
H	1.21303	-2.827122	-1.714539
H	0.528835	-1.235299	-1.225009
H	1.867275	-1.322465	-2.421421
C	1.601693	-2.25525	1.144326
H	2.162486	-2.126147	2.069493
H	0.67476	-1.682546	1.153752
H	1.399335	-3.31533	0.98009
