# Supplementary material for: Stabilization of Zwitterionic Versus Canonical Glycine by DMSO Molecules
Source: Pharmaceuticals (Basel). 2025 Aug 6;18(8):1168. doi: 10.3390/ph18081168 (PMC12389192; doi:10.3390/ph18081168)
Supplement: Supplementary file 1 [file pharmaceuticals-18-01168-s001.zip › XYZ/Gly-2DMSO/gly_2DMSO252.xyz]

C	-2.554327	0.271054	-0.087892
O	-1.528966	-0.291941	0.275223
C	-3.908228	-0.431059	-0.139298
H	-4.287636	-0.337966	-1.161299
H	-4.599477	0.144672	0.483321
O	-2.622931	1.525188	-0.47541
H	-1.706878	1.982248	-0.411346
H	-3.582153	-1.916065	1.21751
N	-3.925746	-1.824942	0.266936
H	-3.293428	-2.366268	-0.313494
S	0.816532	1.573999	-0.113837
O	-0.316302	2.623916	-0.261789
C	2.345324	2.50461	-0.416847
H	2.371925	3.375902	0.237609
H	2.321868	2.817957	-1.459745
H	3.176544	1.823441	-0.238999
C	1.010324	1.355313	1.681074
H	0.124267	0.8175	2.013072
H	1.053306	2.344543	2.137757
H	1.909941	0.769148	1.854162
S	2.244896	-1.995591	-0.19892
O	2.765801	-0.599786	0.133055
C	0.989395	-2.409033	1.0668
H	0.59799	-3.404149	0.846798
H	1.506836	-2.420757	2.025531
H	0.191644	-1.6669	1.051338
C	1.072704	-1.814982	-1.593193
H	0.281528	-1.121982	-1.311625
H	1.646946	-1.4335	-2.436594
H	0.672191	-2.802188	-1.830926
