# Supplementary material for: Stabilization of Zwitterionic Versus Canonical Glycine by DMSO Molecules
Source: Pharmaceuticals (Basel). 2025 Aug 6;18(8):1168. doi: 10.3390/ph18081168 (PMC12389192; doi:10.3390/ph18081168)
Supplement: Supplementary file 1 [file pharmaceuticals-18-01168-s001.zip › XYZ/Gly-2DMSO/gly_2DMSO253.xyz]

C	2.736268	0.054309	0.332127
O	2.10378	0.460835	1.28963
C	4.158075	-0.486603	0.474594
H	4.082488	-1.374535	1.111073
H	4.713017	0.247991	1.063837
O	2.269782	0.017797	-0.909723
H	1.324745	0.370241	-0.933623
H	4.388034	-1.481786	-1.292997
N	4.905062	-0.816566	-0.728034
H	5.02733	0.008318	-1.305831
S	-2.43119	-1.91725	0.274642
O	-3.004127	-0.558155	0.67935
C	-2.046441	-1.800329	-1.508392
H	-1.536297	-2.714146	-1.818466
H	-3.000841	-1.71421	-2.027182
H	-1.427165	-0.916032	-1.663507
C	-0.701778	-1.950508	0.866583
H	-0.738918	-1.925418	1.955049
H	-0.237752	-2.879845	0.531635
H	-0.179881	-1.078545	0.477422
S	-0.67964	2.104864	-0.28009
O	-0.20864	0.792792	-0.958373
C	-0.913529	1.723462	1.483212
H	-1.238437	2.641599	1.976812
H	-1.658365	0.931546	1.568978
H	0.063894	1.41263	1.849421
C	-2.431151	2.238509	-0.748417
H	-2.45926	2.379783	-1.828137
H	-2.928481	1.316452	-0.441743
H	-2.851295	3.110904	-0.244643
