# Supplementary material for: Stabilization of Zwitterionic Versus Canonical Glycine by DMSO Molecules
Source: Pharmaceuticals (Basel). 2025 Aug 6;18(8):1168. doi: 10.3390/ph18081168 (PMC12389192; doi:10.3390/ph18081168)
Supplement: Supplementary file 1 [file pharmaceuticals-18-01168-s001.zip › XYZ/Gly-2DMSO/gly_2DMSO254.xyz]

C	-2.364284	-0.86124	0.194718
O	-2.256892	0.192535	0.788441
C	-3.673452	-1.357556	-0.413547
H	-3.880578	-2.345251	0.008933
H	-3.497763	-1.525095	-1.480757
O	-1.37434	-1.722601	-0.015036
H	-0.503603	-1.421519	0.37121
H	-4.639637	0.423344	-0.624239
N	-4.826798	-0.494987	-0.234855
H	-5.001574	-0.347491	0.754033
S	0.326853	1.610797	-0.274327
O	1.789562	1.750539	-0.719752
C	-0.470576	3.204274	-0.675028
H	-0.483547	3.290955	-1.760868
H	-1.488957	3.186412	-0.284346
H	0.110343	4.018634	-0.240463
C	0.316411	1.812705	1.534989
H	-0.718542	1.860269	1.86789
H	0.789836	0.918042	1.931991
H	0.880511	2.713052	1.782404
S	2.33091	-1.697753	0.167608
O	1.056558	-1.143448	0.834666
C	2.198942	-1.297035	-1.607587
H	2.089461	-0.215443	-1.709439
H	1.32548	-1.830175	-1.981888
H	3.0999	-1.66311	-2.103454
C	3.633914	-0.49587	0.584539
H	3.291289	0.492738	0.272219
H	3.776363	-0.553653	1.663054
H	4.549546	-0.793369	0.070156
