# Supplementary material for: Stabilization of Zwitterionic Versus Canonical Glycine by DMSO Molecules
Source: Pharmaceuticals (Basel). 2025 Aug 6;18(8):1168. doi: 10.3390/ph18081168 (PMC12389192; doi:10.3390/ph18081168)
Supplement: Supplementary file 1 [file pharmaceuticals-18-01168-s001.zip › XYZ/Gly-2DMSO/gly_2DMSO255.xyz]

C	1.367521	1.654699	0.651251
O	2.508949	1.474925	1.011826
C	1.000735	2.436647	-0.611878
H	0.491944	3.352647	-0.292347
H	0.248238	1.870053	-1.165546
O	0.338922	1.167655	1.354702
H	-0.535953	1.293499	0.88479
H	2.833646	3.250834	-0.945695
N	2.114275	2.774139	-1.480692
H	2.547963	1.924936	-1.828855
S	-3.086856	0.41392	-0.019735
O	-1.931685	1.42114	0.112282
C	-2.731866	-0.561308	-1.517133
H	-1.75918	-1.043362	-1.399384
H	-2.745445	0.140865	-2.35014
H	-3.527858	-1.29857	-1.639628
C	-2.76716	-0.89969	1.204026
H	-3.564643	-1.640451	1.120553
H	-1.792103	-1.343893	0.997402
H	-2.80156	-0.42556	2.18436
S	1.254776	-1.472094	-0.284341
O	-0.180517	-2.004379	-0.31635
C	1.842482	-1.669617	1.426657
H	1.675276	-2.702673	1.733636
H	2.895271	-1.390659	1.469593
H	1.264663	-0.970447	2.026286
C	2.284838	-2.779488	-1.036355
H	3.336037	-2.504051	-0.937395
H	2.073614	-3.726291	-0.53821
H	2.008786	-2.837264	-2.088442
