# Supplementary material for: Stabilization of Zwitterionic Versus Canonical Glycine by DMSO Molecules
Source: Pharmaceuticals (Basel). 2025 Aug 6;18(8):1168. doi: 10.3390/ph18081168 (PMC12389192; doi:10.3390/ph18081168)
Supplement: Supplementary file 1 [file pharmaceuticals-18-01168-s001.zip › XYZ/Gly-2DMSO/gly_2DMSO256.xyz]

C	-1.51708	1.743704	-0.421012
O	-2.499355	1.6848	-1.126993
C	-1.617577	1.65015	1.096475
H	-0.708731	1.202593	1.500684
H	-1.658755	2.690109	1.458456
O	-0.302015	1.933913	-0.928025
H	0.414435	1.759524	-0.254512
H	-3.568566	1.137268	0.868523
N	-2.789569	0.84823	1.454438
H	-3.04935	1.009737	2.421233
S	-0.7906	-1.385069	-0.084281
O	0.490381	-2.110142	-0.515316
C	-1.946123	-1.495672	-1.487002
H	-2.912914	-1.106206	-1.170653
H	-1.545772	-0.859967	-2.274786
H	-2.003111	-2.534576	-1.813962
C	-1.678887	-2.512997	1.037413
H	-1.049228	-2.640386	1.917282
H	-2.614475	-2.028177	1.31487
H	-1.834292	-3.471488	0.540953
S	2.953679	0.689199	0.255988
O	1.620034	1.305248	0.722473
C	2.682668	0.098452	-1.448557
H	3.619643	-0.333043	-1.80567
H	1.881418	-0.643	-1.441021
H	2.421554	0.970977	-2.046404
C	3.048076	-0.943135	1.057522
H	3.06658	-0.759238	2.131145
H	2.180337	-1.532826	0.753982
H	3.980133	-1.418546	0.745365
