# Supplementary material for: Stabilization of Zwitterionic Versus Canonical Glycine by DMSO Molecules
Source: Pharmaceuticals (Basel). 2025 Aug 6;18(8):1168. doi: 10.3390/ph18081168 (PMC12389192; doi:10.3390/ph18081168)
Supplement: Supplementary file 1 [file pharmaceuticals-18-01168-s001.zip › XYZ/Gly-2DMSO/gly_2DMSO257.xyz]

C	1.638711	1.879361	0.155519
O	2.760288	1.509115	-0.118538
C	0.53758	2.085643	-0.881423
H	0.944171	2.693863	-1.693506
H	0.313565	1.092918	-1.277087
O	1.243008	2.126445	1.402449
H	0.298186	2.418282	1.286093
H	-0.832446	3.604778	-0.54811
N	-0.659919	2.651659	-0.253747
H	-1.47434	2.075564	-0.478818
S	1.685192	-1.948538	-0.08767
O	0.506959	-0.981376	0.016022
C	2.668576	-1.410948	-1.530608
H	2.044391	-1.57743	-2.408052
H	2.91161	-0.354505	-1.413638
H	3.566783	-2.028416	-1.589538
C	2.880591	-1.454638	1.202877
H	3.774248	-2.073432	1.10184
H	2.399659	-1.649757	2.160814
H	3.107953	-0.394628	1.089216
S	-2.646377	-0.737463	-0.264935
O	-2.500943	0.600353	-0.989169
C	-2.098494	-0.457922	1.451551
H	-1.018144	-0.341228	1.398243
H	-2.591776	0.436679	1.834176
H	-2.351201	-1.336413	2.048225
C	-4.434763	-0.883738	0.096886
H	-4.608981	-1.773596	0.704543
H	-4.769761	0.01836	0.61032
H	-4.943222	-0.979478	-0.861737
