# Supplementary material for: Stabilization of Zwitterionic Versus Canonical Glycine by DMSO Molecules
Source: Pharmaceuticals (Basel). 2025 Aug 6;18(8):1168. doi: 10.3390/ph18081168 (PMC12389192; doi:10.3390/ph18081168)
Supplement: Supplementary file 1 [file pharmaceuticals-18-01168-s001.zip › XYZ/Gly-2DMSO/gly_2DMSO258.xyz]

C	-0.252102	1.781279	0.492732
O	0.668302	2.00067	-0.273458
C	-1.599565	2.482512	0.383187
H	-1.483221	3.483241	0.813781
H	-2.326329	1.955171	1.001385
O	-0.177953	0.916287	1.502687
H	0.658821	0.368222	1.419607
H	-2.098985	1.662326	-1.391349
N	-2.097616	2.595191	-0.980965
H	-1.448534	3.149139	-1.530997
S	2.824134	-0.829676	0.044871
O	1.784843	-0.78861	1.181488
C	1.902776	-0.67927	-1.522104
H	1.197622	0.146823	-1.448023
H	1.376222	-1.619093	-1.674325
H	2.628916	-0.527142	-2.322821
C	3.622506	0.808716	0.028893
H	4.152039	0.901704	0.976441
H	2.847386	1.567602	-0.071503
H	4.332261	0.835585	-0.799719
S	-2.192114	-1.557036	-0.50377
O	-1.484284	-0.3735	-1.157649
C	-2.888175	-0.953296	1.075574
H	-3.320693	-1.799311	1.612295
H	-2.098474	-0.467975	1.648103
H	-3.670518	-0.240067	0.817724
C	-0.884102	-2.605639	0.224596
H	-0.175772	-1.982713	0.772689
H	-1.350451	-3.352212	0.869654
H	-0.384585	-3.104834	-0.605612
