# Supplementary material for: Stabilization of Zwitterionic Versus Canonical Glycine by DMSO Molecules
Source: Pharmaceuticals (Basel). 2025 Aug 6;18(8):1168. doi: 10.3390/ph18081168 (PMC12389192; doi:10.3390/ph18081168)
Supplement: Supplementary file 1 [file pharmaceuticals-18-01168-s001.zip › XYZ/Gly-2DMSO/gly_2DMSO259.xyz]

C	2.096276	1.762435	0.312246
O	2.807672	1.338068	1.191888
C	0.61614	2.086033	0.485907
H	0.205554	1.375037	1.205012
H	0.554452	3.087429	0.922914
O	2.547966	1.988841	-0.926398
H	1.742903	2.240445	-1.442032
H	-0.88417	2.624141	-0.834878
N	-0.03152	2.078551	-0.825202
H	-0.259407	1.118181	-1.070232
S	-3.09684	0.26416	-0.104481
O	-4.585502	0.376097	0.164723
C	-2.305043	-0.317672	1.438607
H	-2.385558	0.492893	2.162267
H	-2.849268	-1.192617	1.797929
H	-1.262799	-0.548416	1.215865
C	-2.818794	-1.270447	-1.058375
H	-1.741488	-1.423662	-1.141425
H	-3.311493	-2.096299	-0.542738
H	-3.272043	-1.118515	-2.037402
S	1.412829	-1.941323	-0.256971
O	0.390014	-0.80572	-0.395942
C	2.946935	-1.386571	-1.073332
H	3.688662	-2.180112	-0.966152
H	3.294276	-0.45519	-0.630484
H	2.704968	-1.244765	-2.125803
C	2.015457	-1.869329	1.463675
H	1.177426	-2.152436	2.099843
H	2.349947	-0.854929	1.683057
H	2.825835	-2.591407	1.577385
