# Supplementary material for: Stabilization of Zwitterionic Versus Canonical Glycine by DMSO Molecules
Source: Pharmaceuticals (Basel). 2025 Aug 6;18(8):1168. doi: 10.3390/ph18081168 (PMC12389192; doi:10.3390/ph18081168)
Supplement: Supplementary file 1 [file pharmaceuticals-18-01168-s001.zip › XYZ/Gly-2DMSO/gly_2DMSO26.xyz]

C	-1.696449	-1.74166	-0.248106
O	-0.739061	-1.889574	-0.97329
C	-3.081947	-1.319531	-0.732835
H	-3.535087	-2.19662	-1.204012
H	-2.946163	-0.552053	-1.497731
O	-1.632836	-1.924889	1.07315
H	-2.539698	-1.666948	1.391082
H	-4.864561	-1.062708	0.292268
N	-3.877181	-0.877337	0.412873
H	-3.72445	0.126178	0.533005
S	3.19686	-0.243698	-0.487492
O	2.582248	1.087796	-0.066258
C	2.290393	-1.555449	0.398587
H	1.296394	-1.633143	-0.043142
H	2.824725	-2.497972	0.264749
H	2.227254	-1.286457	1.454012
C	4.764219	-0.382236	0.443012
H	5.21128	-1.35957	0.25422
H	4.557441	-0.238412	1.504241
H	5.418699	0.407826	0.077233
S	-1.171139	2.225959	0.105402
O	-2.582791	1.62591	0.086622
C	-0.231213	1.321888	1.378772
H	-0.449924	0.258135	1.291022
H	-0.570096	1.697699	2.343805
H	0.832484	1.508234	1.222379
C	-0.307941	1.571188	-1.35929
H	-0.446172	0.491179	-1.409852
H	-0.757843	2.056487	-2.224946
H	0.7516	1.814185	-1.267646
