# Supplementary material for: Stabilization of Zwitterionic Versus Canonical Glycine by DMSO Molecules
Source: Pharmaceuticals (Basel). 2025 Aug 6;18(8):1168. doi: 10.3390/ph18081168 (PMC12389192; doi:10.3390/ph18081168)
Supplement: Supplementary file 1 [file pharmaceuticals-18-01168-s001.zip › XYZ/Gly-2DMSO/gly_2DMSO260.xyz]

C	0.587353	1.82886	-0.568221
O	1.768446	1.998131	-0.808066
C	-0.003785	2.157669	0.80692
H	0.720754	2.809528	1.297957
H	-0.001879	1.209805	1.354211
O	-0.220557	1.321842	-1.494652
H	-1.110006	1.070128	-1.130747
H	-1.369114	3.630895	0.376286
N	-1.330223	2.751931	0.879776
H	-2.037593	2.13104	0.497547
S	-2.907689	-0.933764	-0.08837
O	-2.564371	0.49143	-0.558813
C	-2.16623	-1.114918	1.568237
H	-2.418366	-2.10899	1.942776
H	-2.628727	-0.353713	2.195959
H	-1.085855	-0.985638	1.498146
C	-1.77178	-2.037566	-0.98775
H	-2.011599	-1.931926	-2.045108
H	-1.959996	-3.061747	-0.660256
H	-0.747999	-1.732546	-0.76577
S	2.318782	-1.424019	0.388857
O	0.838419	-1.065054	0.563646
C	3.27782	-0.082359	1.171474
H	4.339101	-0.290046	1.022707
H	2.990309	0.870226	0.726011
H	3.039858	-0.112015	2.234313
C	2.741342	-1.037298	-1.344577
H	2.179148	-1.7352	-1.964144
H	2.460029	-0.005674	-1.559526
H	3.812204	-1.200245	-1.48002
