# Supplementary material for: Stabilization of Zwitterionic Versus Canonical Glycine by DMSO Molecules
Source: Pharmaceuticals (Basel). 2025 Aug 6;18(8):1168. doi: 10.3390/ph18081168 (PMC12389192; doi:10.3390/ph18081168)
Supplement: Supplementary file 1 [file pharmaceuticals-18-01168-s001.zip › XYZ/Gly-2DMSO/gly_2DMSO261.xyz]

C	-0.040092	1.816471	0.51407
O	0.811329	1.937197	-0.3473
C	-1.370057	2.557878	0.477948
H	-1.217177	3.532395	0.956044
H	-2.085751	2.01365	1.096056
O	0.097866	1.039321	1.585466
H	0.87895	0.426795	1.461567
H	-1.980498	1.827413	-1.291328
N	-1.914804	2.746406	-0.857687
H	-1.255544	3.278685	-1.417246
S	-1.945532	-1.558464	-0.440724
O	-1.395885	-0.238357	-0.969714
C	-1.364482	-1.743285	1.279199
H	-1.79799	-2.657981	1.68819
H	-0.276747	-1.811112	1.245602
H	-1.650307	-0.865337	1.856883
C	-3.706346	-1.253739	-0.055523
H	-4.213619	-1.077877	-1.003182
H	-4.12505	-2.13104	0.440142
H	-3.776051	-0.369022	0.578378
S	2.806334	-1.049362	-0.0378
O	1.861131	-0.878105	1.166299
C	3.684857	0.536841	-0.223377
H	4.324523	0.472548	-1.105311
H	2.944529	1.331574	-0.311391
H	4.295072	0.65672	0.671209
C	1.769416	-0.944199	-1.533346
H	1.196217	-1.86897	-1.585499
H	1.103592	-0.086058	-1.453353
H	2.431346	-0.872254	-2.398389
