# Supplementary material for: Stabilization of Zwitterionic Versus Canonical Glycine by DMSO Molecules
Source: Pharmaceuticals (Basel). 2025 Aug 6;18(8):1168. doi: 10.3390/ph18081168 (PMC12389192; doi:10.3390/ph18081168)
Supplement: Supplementary file 1 [file pharmaceuticals-18-01168-s001.zip › XYZ/Gly-2DMSO/gly_2DMSO262.xyz]

C	1.190396	1.686295	-0.710709
O	2.371954	1.476282	-0.900961
C	0.663137	2.312431	0.580277
H	-0.379233	2.02856	0.720914
H	0.672291	3.397722	0.421903
O	0.293927	1.407213	-1.658561
H	-0.629067	1.366275	-1.288955
H	1.380374	0.977608	1.898621
N	1.425702	1.986094	1.774864
H	2.402407	2.221881	1.628005
S	1.462233	-1.900054	0.261886
O	0.553342	-0.809777	0.840762
C	1.42032	-1.713709	-1.553307
H	2.091061	-2.459459	-1.984114
H	1.710995	-0.700894	-1.827025
H	0.39456	-1.913118	-1.860801
C	3.176342	-1.325263	0.517723
H	3.271118	-0.317719	0.112166
H	3.351687	-1.336372	1.593122
H	3.852447	-2.02556	0.024122
S	-2.428354	-0.417425	-0.17708
O	-2.091455	1.021175	-0.600356
C	-4.239406	-0.514241	-0.362596
H	-4.589632	-1.472295	0.025012
H	-4.692372	0.32109	0.171805
H	-4.452451	-0.438784	-1.428013
C	-2.362835	-0.430841	1.639023
H	-2.911099	0.435398	2.010777
H	-1.305876	-0.389988	1.893393
H	-2.799055	-1.364503	1.998593
