# Supplementary material for: Stabilization of Zwitterionic Versus Canonical Glycine by DMSO Molecules
Source: Pharmaceuticals (Basel). 2025 Aug 6;18(8):1168. doi: 10.3390/ph18081168 (PMC12389192; doi:10.3390/ph18081168)
Supplement: Supplementary file 1 [file pharmaceuticals-18-01168-s001.zip › XYZ/Gly-2DMSO/gly_2DMSO263.xyz]

C	-1.371618	1.652162	0.65096
O	-2.511517	1.470713	1.015552
C	-1.010668	2.433413	-0.614274
H	-0.25626	1.869762	-1.168311
H	-0.506034	3.352511	-0.296876
O	-0.339739	1.168184	1.351761
H	0.533153	1.29485	0.878237
H	-2.849876	3.234328	-0.945234
N	-2.127439	2.763906	-1.481632
H	-2.554827	1.912081	-1.831101
S	-1.249317	-1.474079	-0.283396
O	0.1865	-2.004903	-0.313369
C	-2.277085	-2.782656	-1.036576
H	-3.328675	-2.508199	-0.939044
H	-1.999595	-2.840313	-2.088294
H	-2.065609	-3.729187	-0.538028
C	-1.839214	-1.671931	1.426887
H	-1.263011	-0.972015	2.027173
H	-2.892376	-1.394155	1.468235
H	-1.671293	-2.70476	1.734226
S	3.085868	0.421822	-0.021004
O	1.925589	1.424616	0.100781
C	2.739365	-0.565085	-1.512628
H	3.540046	-1.298231	-1.629212
H	1.769328	-1.052045	-1.393044
H	2.749963	0.131803	-2.350104
C	2.76814	-0.885009	1.210523
H	2.796947	-0.404345	2.187855
H	1.795835	-1.334982	1.00351
H	3.56934	-1.622576	1.134683
