# Supplementary material for: Stabilization of Zwitterionic Versus Canonical Glycine by DMSO Molecules
Source: Pharmaceuticals (Basel). 2025 Aug 6;18(8):1168. doi: 10.3390/ph18081168 (PMC12389192; doi:10.3390/ph18081168)
Supplement: Supplementary file 1 [file pharmaceuticals-18-01168-s001.zip › XYZ/Gly-2DMSO/gly_2DMSO264.xyz]

C	0.248386	2.016898	-0.602619
O	1.424911	2.274273	-0.758634
C	-0.494628	2.363829	0.689314
H	-0.785534	3.417057	0.605115
H	-1.420077	1.792628	0.750349
O	-0.452991	1.430497	-1.573401
H	-1.33763	1.107647	-1.248247
H	0.564186	1.198004	1.953604
N	0.285781	2.174971	1.904686
H	1.143532	2.714787	1.84053
S	-2.909369	-0.998582	-0.115915
O	-2.717844	0.414095	-0.685008
C	-1.620713	-2.037734	-0.882875
H	-0.644264	-1.620354	-0.631465
H	-1.728534	-3.053616	-0.497749
H	-1.809621	-2.022289	-1.955697
C	-2.211589	-0.975667	1.571045
H	-2.333056	-1.971863	2.000656
H	-2.795913	-0.253531	2.140157
H	-1.159694	-0.695271	1.528162
S	2.359816	-0.566823	0.312542
O	0.8717	-0.715257	0.655483
C	2.4829	-0.597383	-1.504602
H	3.539503	-0.636242	-1.775242
H	1.945108	-1.467567	-1.882712
H	2.03734	0.33191	-1.854271
C	3.082341	-2.215637	0.622794
H	4.1256	-2.215715	0.302786
H	2.504137	-2.96672	0.083357
H	3.020904	-2.39189	1.69597
