# Supplementary material for: Stabilization of Zwitterionic Versus Canonical Glycine by DMSO Molecules
Source: Pharmaceuticals (Basel). 2025 Aug 6;18(8):1168. doi: 10.3390/ph18081168 (PMC12389192; doi:10.3390/ph18081168)
Supplement: Supplementary file 1 [file pharmaceuticals-18-01168-s001.zip › XYZ/Gly-2DMSO/gly_2DMSO265.xyz]

C	-0.618453	1.716425	-0.829689
O	-1.819152	1.727056	-1.023277
C	0.009891	2.333865	0.421638
H	0.087969	3.410009	0.23109
H	1.028553	1.96746	0.540231
O	0.20748	1.178975	-1.723787
H	1.130387	1.077425	-1.361132
H	-0.858694	1.109943	1.76993
N	-0.740035	2.113144	1.650235
H	-1.669097	2.51148	1.558356
S	-2.001791	-1.589134	0.384463
O	-0.691555	-0.885699	0.767233
C	-3.353005	-0.431895	0.793865
H	-3.360305	-0.331411	1.878888
H	-3.157347	0.523104	0.306423
H	-4.29274	-0.873079	0.457129
C	-2.139936	-1.476256	-1.43249
H	-3.099813	-1.905044	-1.726281
H	-2.05206	-0.433069	-1.735494
H	-1.327237	-2.072272	-1.846004
S	3.1009	-0.493548	0.008618
O	2.611122	0.762985	-0.72508
C	2.368364	-0.440647	1.680269
H	2.721154	-1.315761	2.22936
H	1.281387	-0.440773	1.604598
H	2.739167	0.467312	2.154503
C	2.098414	-1.875395	-0.633477
H	1.04871	-1.644427	-0.45043
H	2.321436	-1.954232	-1.696755
H	2.398228	-2.78888	-0.116756
