# Supplementary material for: Stabilization of Zwitterionic Versus Canonical Glycine by DMSO Molecules
Source: Pharmaceuticals (Basel). 2025 Aug 6;18(8):1168. doi: 10.3390/ph18081168 (PMC12389192; doi:10.3390/ph18081168)
Supplement: Supplementary file 1 [file pharmaceuticals-18-01168-s001.zip › XYZ/Gly-2DMSO/gly_2DMSO266.xyz]

C	-0.049047	2.562008	0.402461
O	-0.172932	3.234573	1.395244
C	1.139097	2.658228	-0.561345
H	1.142297	3.677627	-0.955291
H	2.051587	2.540353	0.029515
O	-0.948529	1.639698	0.031791
H	-0.555502	1.206536	-0.776423
H	1.716994	0.912878	-1.47954
N	1.025708	1.654774	-1.617621
H	1.131024	2.049624	-2.542472
S	2.719237	-1.29607	0.408247
O	2.957012	-0.189267	-0.618915
C	1.338364	-0.729581	1.462172
H	1.67553	0.176188	1.965128
H	0.470163	-0.541933	0.831336
H	1.126243	-1.504943	2.20119
C	1.807245	-2.621906	-0.456237
H	1.614842	-3.428186	0.25485
H	0.87332	-2.221538	-0.852952
H	2.464823	-2.977301	-1.248944
S	-2.515607	-1.42269	-0.223537
O	-1.081569	-1.210311	-0.705057
C	-2.586337	-0.786063	1.489722
H	-2.170623	0.220905	1.502212
H	-1.988075	-1.460437	2.101518
H	-3.623384	-0.801794	1.829004
C	-3.5256	-0.103488	-0.986486
H	-3.095035	0.864739	-0.734302
H	-3.496384	-0.27423	-2.061957
H	-4.55005	-0.194495	-0.621115
