# Supplementary material for: Stabilization of Zwitterionic Versus Canonical Glycine by DMSO Molecules
Source: Pharmaceuticals (Basel). 2025 Aug 6;18(8):1168. doi: 10.3390/ph18081168 (PMC12389192; doi:10.3390/ph18081168)
Supplement: Supplementary file 1 [file pharmaceuticals-18-01168-s001.zip › XYZ/Gly-2DMSO/gly_2DMSO267.xyz]

C	2.554368	0.271248	-0.088185
O	1.529167	-0.291772	0.275287
C	3.908247	-0.430831	-0.140349
H	4.600384	0.14578	0.480437
H	4.286162	-0.33915	-1.163051
O	2.622749	1.525391	-0.475853
H	1.70675	1.982258	-0.411682
H	3.586692	-1.913668	1.219935
N	3.926395	-1.824132	0.267818
H	3.291245	-2.365786	-0.309212
S	-0.816947	1.573697	-0.113707
O	0.315605	2.623868	-0.261979
C	-2.346023	2.503926	-0.416454
H	-3.177053	1.822522	-0.238643
H	-2.322689	2.81743	-1.459307
H	-2.372802	3.37513	0.238115
C	-1.0102	1.355227	1.68131
H	-0.124295	0.816988	2.013006
H	-1.910111	0.769735	1.85512
H	-1.05232	2.344613	2.137754
S	-2.244619	-1.995708	-0.199002
O	-2.765628	-0.599883	0.132672
C	-0.989157	-2.408693	1.066944
H	-0.598103	-3.404115	0.847752
H	-0.191196	-1.666789	1.051063
H	-1.506713	-2.419441	2.025629
C	-1.07242	-1.815285	-1.593262
H	-1.646752	-1.434774	-2.437036
H	-0.281711	-1.121605	-1.312054
H	-0.671235	-2.802404	-1.830245
