# Supplementary material for: Stabilization of Zwitterionic Versus Canonical Glycine by DMSO Molecules
Source: Pharmaceuticals (Basel). 2025 Aug 6;18(8):1168. doi: 10.3390/ph18081168 (PMC12389192; doi:10.3390/ph18081168)
Supplement: Supplementary file 1 [file pharmaceuticals-18-01168-s001.zip › XYZ/Gly-2DMSO/gly_2DMSO268.xyz]

C	-0.163802	1.98259	0.158984
O	0.771858	1.903653	0.938667
C	-1.38459	2.86012	0.414784
H	-1.531831	2.863982	1.496832
H	-1.085554	3.881122	0.146693
O	-0.202406	1.326001	-0.997157
H	0.563907	0.680471	-1.057201
H	-2.507471	2.531141	-1.256584
N	-2.62674	2.51897	-0.249747
H	-2.907326	1.574081	0.011224
S	-1.563722	-1.250716	0.242055
O	-2.809509	-0.432411	0.558574
C	-1.959901	-2.974048	0.713168
H	-2.913756	-3.251667	0.263106
H	-2.037862	-2.999116	1.799413
H	-1.156638	-3.631347	0.37472
C	-1.544945	-1.520353	-1.5627
H	-0.64471	-2.07753	-1.82298
H	-2.457682	-2.03825	-1.858886
H	-1.498926	-0.529346	-2.00814
S	2.795751	-0.839722	-0.265887
O	1.577538	-0.588191	-1.170419
C	2.165002	-0.953791	1.442235
H	3.020255	-1.055681	2.112799
H	1.579259	-0.0619	1.661428
H	1.548697	-1.850521	1.487426
C	3.649365	0.763398	-0.101701
H	2.934026	1.499125	0.265545
H	4.489657	0.636828	0.583093
H	4.014049	1.022912	-1.09489
